# Supplementary material for: The Genetic Architecture of Nitrogen Use Efficiency in Switchgrass (Panicum virgatum L.)
Source: Front Plant Sci. 2022 May 2;13:893610. doi: 10.3389/fpls.2022.893610 (PMC9108870; doi:10.3389/fpls.2022.893610)
Supplement: Supplementary file 1 [file Data_Sheet_1.xlsx]

## Sheet: Table S1
Supplemental Table S1: Data for total dry biomass and NUE. Data showing the 330 switchgrass accessions grown in 2 replicates each at low N and moderate N condition and AP13 as control and grown in 20 replicates of low N and 20 replicates of moderate N. Data includes field id at low and moderate N, total dry biomass (Kg) at low and moderate N and NUE (Kg Kg/m2). The missing value in the data is re…
Accession	Replicate	Field ID_LowN	Total Dry Biomass_LowN (Kg)	Field ID_ModerateN	Total Dry Biomass_Moderate N (Kg)	NUE (Kg Kg/m2)
B6	1	J13	3.3514	DD13	3.52903	6.04204
B6	2	M6	3.89792	GG6	3.51688	-12.9606
J001.A	1	K10	3.44125	EE10	1.3515	-71.0801
J001.A	2	Q23	2.6732	KK23	3.63155	32.5968
J001.B	1	H8	2.11291	BB8	2.03593	-2.61838
J001.B	2	M9	2.077	GG9	2.25942	6.20484
J003.B	1	F34	1.05634	Z34	2.55505	50.9765
J003.B	2	H33	1.8571	BB33	3.968	71.7992
J003.C	1	B29	0.554	V29	1.47706	31.3966
J003.C	2	J5	1.09908	DD5	1.38983	9.88957
J003.D	1	E12	2.13968	Y12	2.21298	2.49313
J003.D	2	H29	2.43306	BB29	1.65677	-26.4042
J003.E	1	L14	2.7465	FF14	2.88039	4.55384
J003.E	2	O33	2.17029	II33	2.49184	10.9371
J004.B	1	C9	3.38307	W9	2.41274	-33.0046
J004.B	2	E4	3.90841	Y4	3.39917	-17.3211
J005.A	1	H7	1.76315	BB7	1.57224	-6.49354
J005.A	2	S13	1.10196	MM13	1.79151	23.454
J005.B	1	B14	1.36667	V14	0.625763	-25.2008
J005.B	2	G34	0.945943	AA34	0.957919	0.407349
J005.D	1	F28	1.21133	Z28	1.67173	15.6598
J005.D	2	J7	1.39128	DD7	1.30639	-2.88729
J006.C	1	H12	0.61	BB12	1.634	34.8299
J006.C	2	M20	0.422	GG20	1.96862	52.6061
J008.A	1	L19	2.4742	FF19	2.48618	0.407649
J008.A	2	M19	2.41676	GG19	1.12954	-43.7831
J008.B	1	K32	3.06	EE32	2.67615	-13.0562
J008.B	2	O3	2.53559	II3	2.36125	-5.92985
J008.C	1	C22	1.57306	W22	1.04653	-17.9093
J008.C	2	F24	5.03846	Z24	0.75893	-145.562
J008.D	1	L33	2.91286	FF33	2.02528	-30.1898
J008.D	2	Q29	3.07152	KK29	2.71378	-12.1681
J009.C	1	C19	6.97004	W19	4.86501	-71.5996
J009.C	2	S30	5.5635	MM30	2.89247	-90.8515
J011.B	1	I29	1.55681	CC29	2.2	21.8773
J011.B	2	L1	2.41129	FF1	1.60141	-27.5472
J013.B	1	S15	1.58909	MM15	1.76107	5.84952
J013.B	2	S31	1.38505	MM31	0.177783	-41.0636
J013.C	1	E15	2.53484	Y15	2.03246	-17.0878
J013.C	2	M22	2.50931	GG22	0.833924	-56.9859
J016.A	1	G3	2.89949	AA3	2.45618	-15.0784
J016.A	2	O22	2.55716	II22	3.31141	25.6549
J016.B	1	B22	2.39499	V22	2.48182	2.9533
J016.B	2	J16	1.84899	DD16	1.76736	-2.77651
J016.C	1	K6	2.55196	EE6	2.76515	7.25142
J016.C	2	S18	3.73109	MM18	3.76443	1.13407
J016.D	1	K1	3.71286	EE1	2.59676	-37.9625
J016.D	2	T29	1.34611	NN29	4.21108	97.448
J016.E	1	Q7	3.5675	KK7	4.33224	26.0114
J016.E	2	S14	2.5096	MM14	3.96392	49.4666
J018.A	1	L29	1.80746	FF29	2.44501	21.6852
J018.A	2	S10	1.36013	MM10	1.55003	6.45943
J018.C	1	F23	3.94193	Z23	3.13837	-27.3319
J018.C	2	Q4	3.44844	KK4	3.22788	-7.50184
J019.A	1	M28	2.77988	GG28	3.26856	16.6216
J019.A	2	T31	3.19501	NN31	2.27634	-31.2474
J020.B	1	C1	1.63962	W1	1.06544	-19.53
J020.B	2	D11	1.1789	X11	1.04646	-4.50449
J020.C	1	A1	4.39262	U1	4.26618	-4.30064
J020.C	2	D7	3.73676	X7	3.55682	-6.12069
J022.A	1	I15	2.02515	CC15	4.36933	79.7342
J022.A	2	N32	4.24576	HH32	6.55975	78.7073
J022.B	1	G21	4.13382	AA21	3.74248	-13.311
J022.B	2	H26	3.00344	BB26	1.9168	-36.9604
J022.C	1	G5	3.4929	AA5	0.733921	-93.8429
J022.C	2	J23	3.40793	DD23	3.26036	-5.01946
J022.D	1	G4	3.06009	AA4	3.95935	30.5874
J022.D	2	T17	4.15337	NN17	3.85163	-10.263
J023.B	1	N1	3.18835	HH1	1.57645	-54.8266
J023.B	2	S1	2.8512	MM1	2.15424	-23.706
J024.A	1	L4	0.194286	FF4	0.142649	-1.75636
J024.A	2	S26	0.1215	MM26	0.13	0.289116
J026.B	1	G22	1.6196	AA22	1.54795	-2.43677
J026.B	2	R1	1.98333	LL1	1.94771	-1.21153
J026.C	1	P10	1.903	JJ10	1.82417	-2.68116
J026.C	2	P24	0.549973	JJ24	2.89324	79.7029
J027.B	1	D1	2.62736	X1	1.45103	-40.0111
J027.B	2	N21	2.51275	HH21	1.47716	-35.2241
J028.C	1	G7	3.504	AA7	2.04	-49.7959
J028.C	2	S3	2.63421	MM3	2.14728	-16.5622
J030.C	1	A28	NA	U28	0.135116	NA
J030.C	2	Q27	0.0775	KK27	0.0772414	-0.00879662
J037.A	1	A17	0.128846	U17	0.171733	1.45875
J037.A	2	M25	0.116	GG25	0.105677	-0.351108
J041.A	1	H25	4.51416	BB25	3.53899	-33.1689
J041.A	2	L3	5.78109	FF3	2.11338	-124.752
J065.A	1	G17	4.98615	AA17	4.04104	-32.1466
J065.A	2	L11	3.40243	FF11	4.34865	32.1845
J065.B	1	P2	3.47368	JJ2	2.15684	-44.7906
J065.B	2	S8	2.00473	MM8	3.27871	43.3328
J073.A	1	H23	3.8233	BB23	3.42974	-13.3863
J073.A	2	T13	3.3831	NN13	5.3264	66.0985
J073.B	1	G31	6.25758	AA31	6.84776	20.0743
J073.B	2	O34	6.09988	II34	9.10922	102.359
J086.A	1	B7	1.26323	V7	1.00123	-8.91131
J086.A	2	P6	0.949127	JJ6	1.10298	5.23319
J086.B	1	N33	0.770909	HH33	1.0416	9.20717
J086.B	2	Q26	0.381818	KK26	1.41	34.9722
J160.A	1	K3	0.507214	EE3	0.451714	-1.88776
J160.A	2	M27	0.58	GG27	0.69	3.7415
J170.A	1	O25	0.6708	II25	1.06289	13.3366
J170.A	2	R20	0.632	LL20	0.670526	1.31042
J171.A	1	J26	0.4345	DD26	0.452465	0.611058
J171.A	2	R31	0.543316	LL31	0.52	-0.793054
J173.A	1	H24	0.742	BB24	1.046	10.3401
J173.A	2	O20	1.21	II20	0.821943	-13.1992
J175.A	1	N6	0.516	HH6	0.719667	6.92744
J175.A	2	P18	0.473268	JJ18	1.0013	17.9603
J177.A	1	C25	5.66266	W25	2.23803	-116.484
J177.A	2	O9	4.47732	II9	3.49872	-33.2858
J182.A	1	D29	2.18908	X29	1.96961	-7.46513
J182.A	2	I7	3.202	CC7	2.34746	-29.066
J185.A	1	O29	0.624	II29	0.887333	8.95692
J185.A	2	P5	0.749038	JJ5	1.01258	8.96396
J186.A	1	A9	0.44	U9	1.29177	28.9719
J186.A	2	N30	1.10651	HH30	1.57858	16.0569
J188.A	1	L24	3.5966	FF24	2.55401	-35.4621
J188.A	2	T8	1.70983	NN8	3.27873	53.364
J189.A	1	E24	2.785	Y24	1.85335	-31.6886
J189.A	2	S12	3.296	MM12	2.81591	-16.3297
J190.A	1	E19	3.34222	Y19	2.52636	-27.7504
J190.A	2	O6	2.35811	II6	4.19873	62.6064
J191.A	1	R34	4.79094	LL34	6.32615	52.2181
J191.A	2	T16	5.9621	NN16	5.37579	-19.9427
J192.A	1	N8	1.09229	HH8	0.807231	-9.69592
J192.A	2	S32	0.881176	MM32	0.308108	-19.4921
J193.A	1	G20	1.32513	AA20	0.67725	-22.0367
J193.A	2	H20	0.514519	BB20	1.49699	33.4174
J199.A	1	K14	0.787862	EE14	0.774742	-0.446263
J199.A	2	N22	0.251211	HH22	1.08689	28.4243
J205.A	1	E5	0.8265	Y5	0.847264	0.706271
J205.A	2	N27	0.670133	HH27	0.602875	-2.2877
J206.A	1	E25	2.21386	Y25	1.36078	-29.0164
J206.A	2	O16	1.97738	II16	1.54673	-14.6482
J208.C	1	L2	1.76604	FF2	1.56585	-6.80914
J208.C	2	N18	1.5294	HH18	1.73942	7.1438
J211.A	1	A7	4.15017	U7	4.5665	14.161
J211.A	2	S17	4.24368	MM17	3.31148	-31.7074
J212.A	1	A13	4.57011	U13	5.21424	21.9089
J212.A	2	M16	4.72988	GG16	4.2758	-15.445
J215.A	1	H11	4.81405	BB11	5.03947	7.66733
J215.A	2	N31	3.08286	HH31	4.48419	47.6644
J216.A	1	F25	5.82109	Z25	4.439	-47.0099
J216.A	2	R13	6.01278	LL13	5.44786	-19.2147
J217.A	1	C31	2.19807	W31	2.02297	-5.95577
J217.A	2	N28	2.01548	HH28	2.29554	9.52577
J218.A	1	I21	4.99588	CC21	4.39898	-20.3028
J218.A	2	P14	4.20999	JJ14	4.46567	8.69681
J219.A	1	E31	3.29833	Y31	3.70793	13.9318
J219.A	2	J17	3.4024	DD17	2.48179	-31.3134
J222.A	1	Q3	5.64304	KK3	4.58646	-35.9383
J222.A	2	T2	6.01596	NN2	3.74659	-77.1893
J223.A	1	A4	2.95577	U4	2.14557	-27.558
J223.A	2	Q17	1.8944	KK17	1.85143	-1.46161
J224.A	1	B12	4.806	V12	3.98753	-27.839
J224.A	2	O30	4.264	II30	4.20328	-2.06526
J226.A	1	B31	5.73436	V31	0.907378	-164.183
J226.A	2	D4	5.47843	X4	3.61964	-63.2242
J228.A	1	I10	3.80447	CC10	3.73061	-2.51233
J228.A	2	O26	3.1	II26	4.7018	54.4831
J229.A	1	A11	3.82681	U11	4.03507	7.08356
J229.A	2	S9	3.2745	MM9	3.20346	-2.41644
J230.A	1	L25	3.80505	FF25	4.98162	40.0195
J230.A	2	S27	4.10514	MM27	2.9648	-38.787
J231.A	1	B9	4.39912	V9	6.23071	62.2991
J231.A	2	P22	4.2198	JJ22	5.28116	36.1004
J234.A	1	A24	2.26844	U24	2.02455	-8.29565
J234.A	2	C21	2.45928	W21	1.96759	-16.7239
J235.A	1	H13	2.57176	BB13	2.81725	8.35017
J235.A	2	M2	2.595	GG2	2.38857	-7.02151
J236.A	1	N5	2.63733	HH5	3.40217	26.0148
J236.A	2	N34	1.7468	HH34	2.2148	15.9184
J237.A	1	I28	3.63879	CC28	3.75641	4.00079
J237.A	2	P23	3.47409	JJ23	4.53737	36.166
J240.A	1	A27	3.30915	U27	2.24762	-36.1064
J240.A	2	K22	3.18602	EE22	3.5439	12.1727
J241.A	1	G27	3.01072	AA27	0.142935	-97.5438
J241.A	2	T30	2.58922	NN30	3.00638	14.189
J243.A	1	C24	2.41491	W24	1.97624	-14.9208
J243.A	2	S5	2.51376	MM5	2.1228	-13.2979
J245.A	1	Q19	4.47857	KK19	5.08457	20.6122
J245.A	2	S25	3.93782	MM25	4.34234	13.7592
J247.A	1	G15	4.58356	AA15	2.53474	-69.6878
J247.A	2	M4	4.46004	GG4	3.49398	-32.8593
J248.A	1	F14	3.40438	Z14	1.26562	-72.7471
J248.A	2	L30	1.67346	FF30	1.43709	-8.03976
J249.A	1	I3	1.77351	CC3	1.64834	-4.25746
J249.A	2	P20	1.84997	JJ20	1.16602	-23.2637
J249.B	1	C23	3.65682	W23	2.73988	-31.1887
J249.B	2	T21	2.89703	NN21	2.84335	-1.82593
J249.C	1	D22	5.01773	X22	3.76271	-42.6878
J249.C	2	G9	4.59317	AA9	4.20482	-13.2093
J250.A	1	G25	3.30211	AA25	3.88844	19.9431
J250.A	2	K26	3.45138	EE26	4.6506	40.79
J250.B	1	G23	3.81503	AA23	3.98448	5.76362
J250.B	2	T18	3.444	NN18	3.44366	-0.0116618
J250.C	1	E34	2.87563	Y34	4.27636	47.6439
J250.C	2	L12	4.34513	FF12	3.51487	-28.2399
J251.A	1	E26	5.34933	Y26	4.80327	-18.5735
J251.A	2	S23	5.603	MM23	5.86422	8.88505
J251.B	1	G1	2.4388	AA1	0.943615	-50.8566
J251.B	2	T20	3.49411	NN20	3.43029	-2.17083
J251.C	1	M33	4.25026	GG33	6.396	72.9844
J251.C	2	N25	4.86175	HH25	9.018	141.369
J259.A	1	O1	0.883358	II1	2.58323	57.8186
J259.A	2	O4	3.89057	II4	3.08172	-27.5119
J268.A	1	O2	3.61583	II2	2.79846	-27.8016
J268.A	2	T14	4.04108	NN14	4.1832	4.83398
J270.A	1	L17	2.59585	FF17	1.94262	-22.2187
J270.A	2	T7	2.47927	NN7	3.06098	19.7861
J271.A	1	M14	3.28726	GG14	2.49467	-26.9589
J271.A	2	Q18	3.2354	KK18	3.74976	17.4949
J272.A	1	A6	3.86583	U6	4.25798	13.3385
J272.A	2	F8	3.51867	Z8	3.8775	12.2052
J274.A	1	M17	3.82312	GG17	0.741076	-104.831
J274.A	2	Q25	1.90332	KK25	3.10921	41.0167
J275.A	1	E8	3.66886	Y8	2.85313	-27.746
J275.A	2	I18	5.04276	CC18	3.23318	-61.5504
J276.A	1	D16	3.58411	X16	3.20714	-12.8222
J276.A	2	K18	4.19341	EE18	4.01585	-6.03959
J045.D	1	H4	0.164	BB4	0.195394	1.06782
J045.D	2	O18	0.136	II18	0.2035	2.29592
J279.A	1	E18	2.48077	Y18	0.815176	-56.6528
J279.A	2	N9	2.84306	HH9	1.94185	-30.6533
J280.A	1	H16	3.0375	BB16	2.04522	-33.7511
J280.A	2	H28	2.26307	BB28	2.02478	-8.10512
J288.B	1	K23	NA	EE23	1.94813	NA
J288.B	2	T5	1.925	NN5	NA	NA
J293.A	1	B13	3.55625	V13	3.84143	9.70003
J293.A	2	J4	3.32389	DD4	2.81571	-17.2847
J294.A	1	A16	4.89728	U16	5.92553	34.9743
J294.A	2	E17	5.39036	Y17	5.4953	3.56948
J295.A	1	F10	6.00023	Z10	6.03757	1.26988
J295.A	2	I31	4.67534	CC31	7.10654	82.6938
J296.A	1	P28	1.65055	JJ28	2.06648	14.1473
J296.A	2	T10	2.61528	NN10	2.65571	1.37546
J297.A	1	C18	3.48413	W18	3.43893	-1.53717
J297.A	2	S7	4.1755	MM7	3.46022	-24.3293
J299.A	1	E22	1.55497	Y22	1.23224	-10.9771
J299.A	2	T26	1.10471	NN26	1.53019	14.472
J300.A	1	J14	4.25095	DD14	3.9244	-11.1072
J300.A	2	P34	2.8583	JJ34	2.59431	-8.97938
J301.A	1	N11	4.1947	HH11	4.55208	12.1559
J301.A	2	P32	4.20894	JJ32	4.977	26.1243
J303.A	1	H30	3.35949	BB30	4.03364	22.93
J303.A	2	O32	4.02474	II32	3.24933	-26.3743
J305.A	1	A18	4.06937	U18	4.98671	31.2022
J305.A	2	I26	4.20575	CC26	4.37684	5.81935
J306.A	1	C20	2.24658	W20	2.11186	-4.58226
J306.A	2	D5	1.85927	X5	1.54781	-10.5938
J306.C	1	C16	0.70819	W16	0.497255	-7.17468
J306.C	2	F7	0.463608	Z7	0.384558	-2.68877
J307.A	1	E28	1.03035	Y28	0.683913	-11.7837
J307.A	2	R7	0.821589	LL7	1.09443	9.28047
J308.A	1	H32	4.54947	BB32	4.50229	-1.60473
J308.A	2	I12	1.42083	CC12	4.8048	115.101
J311.A	1	A5	6.45704	U5	5.4054	-35.7702
J311.A	2	D34	3.60279	X34	3.72279	4.08141
J312.A	1	D6	2.89807	X6	4.26714	46.5672
J312.A	2	Q20	2.38218	KK20	6.18682	129.41
J313.A	1	R22	2.04645	LL22	1.38164	-22.6126
J313.A	2	T28	2.35431	NN28	2.01944	-11.39
J315.A	1	A31	4.22632	U31	4.20397	-0.760318
J315.A	2	F13	4.10857	Z13	4.0093	-3.37646
J316.A	1	L5	0.580431	FF5	0.739439	5.40841
J316.A	2	L27	0.7792	FF27	0.531397	-8.42866
J317.A	1	L20	6.04744	FF20	5.67142	-12.7901
J317.A	2	S33	4.76472	MM33	6.42466	56.4606
J318.A	1	B11	2.82663	V11	2.23101	-20.259
J318.A	2	L7	1.056	FF7	1.80285	25.4031
J319.A	1	C30	3.12159	W30	3.29467	5.88707
J319.A	2	T1	3.79423	NN1	2.70683	-36.9863
J320.A	1	B24	1.793	V24	0.525282	-43.1197
J320.A	2	Q30	1.77055	KK30	0.968105	-27.2939
J321.A	1	F20	4.16	Z20	2.28329	-63.8338
J321.A	2	M26	2.85727	GG26	4.42043	53.1686
J322.A	1	E32	3.95314	Y32	3.80852	-4.91885
J322.A	2	K13	4.46828	EE13	3.79396	-22.936
J323.A	1	K31	4.20751	EE31	5.29656	37.0424
J323.A	2	N23	5.21188	HH23	5.35811	4.97368
J324.A	1	B16	5.17573	V16	4.10143	-36.5409
J324.A	2	F21	5.1184	Z21	4.67105	-15.2159
J326.A	1	Q13	4.55024	KK13	1.98485	-87.258
J326.A	2	R21	1.76094	LL21	5.26921	119.329
J326.B	1	B21	2.00624	V21	0.954864	-35.7611
J326.B	2	I19	1.84891	CC19	1.00992	-28.5371
J327.A	1	O12	2.24942	II12	2.61377	12.3929
J327.A	2	S34	1.42198	MM34	2.45214	35.0394
J329.A	1	J25	1.23378	DD25	1.16345	-2.39226
J329.A	2	L31	1.44322	FF31	0.838122	-20.5814
J330.A	1	B18	4.79292	V18	0.989333	-129.374
J330.A	2	G18	4.69682	AA18	4.45063	-8.37377
J331.A	1	G29	2.2813	AA29	2.87158	20.0774
J331.A	2	L10	1.85908	FF10	3.55565	57.7066
J335.A	1	J10	0.309415	DD10	1.844	52.1968
J335.A	2	Q16	1.54249	KK16	2.08246	18.3663
J336.A	1	B4	2.3888	V4	1.99463	-13.4072
J336.A	2	G28	1.74566	AA28	2.13461	13.2295
J337.A	1	A26	1.78766	U26	1.54757	-8.16611
J337.A	2	A32	1.0809	U32	1.8736	26.9625
J339.A	1	Q9	1.82193	KK9	1.86861	1.58765
J339.A	2	Q34	1.46425	KK34	2.46376	33.9971
J340.A	1	N13	4.34193	HH13	4.26305	-2.68273
J340.A	2	P25	2.08131	JJ25	3.7555	56.9451
J341.A	1	B3	2.85209	V3	2.6016	-8.52013
J341.A	2	I25	2.53418	CC25	2.05287	-16.3708
J343.A	1	A2	2.38714	U2	1.18292	-40.9599
J343.A	2	N24	2.17277	HH24	2.70422	18.0766
J348.A	1	B2	0.622545	V2	0.393806	-7.78024
J348.A	2	E13	0.267636	Y13	0.526216	8.79523
J349.A	1	Q1	0.847783	KK1	0.604857	-8.26277
J349.A	2	R23	1.36291	LL23	0.896364	-15.8689
J349.B	1	C17	0.868	W17	0.878133	0.344671
J349.B	2	E6	0.812	Y6	0.32	-16.7347
J349.C	1	E9	0.448	Y9	0.59071	4.85407
J349.C	2	E30	0.534857	Y30	0.557647	0.775167
J351.C	1	K29	0.27	EE29	0.279579	0.325815
J351.C	2	N29	0.19	HH29	0.302303	3.81983
J368.A	1	J11	0.229714	DD11	0.370222	4.77918
J368.A	2	R19	0.343778	LL19	0.2296	-3.8836
J368.C	1	D25	0.232	X25	0.2765	1.51361
J368.C	2	M11	0.272	GG11	0.244476	-0.936184
J371.A	1	F5	0.366	Z5	0.174	-6.53061
J371.A	2	L34	0.342	FF34	0.528188	6.33291
J374.A	1	J32	0.110769	DD32	0.409067	10.1462
J374.A	2	K16	0.1904	EE16	0.1215	-2.34354
J376.A	1	B15	0.434	V15	0.562941	4.38575
J376.A	2	Q5	0.6148	KK5	0.586235	-0.971589
J386.A	1	F2	1.122	Z2	0.7865	-11.4116
J386.A	2	R8	0.42	LL8	0.103636	-10.7607
J394.C	1	D32	2.17541	X32	2.54929	12.7169
J394.C	2	N17	2.96959	HH17	3.555	19.9121
J395.A	1	F26	1.10833	Z26	0.9324	-5.98413
J395.A	2	L16	0.925455	FF16	0.688186	-8.07036
J396.A	1	J22	0.539568	DD22	0.676884	4.67062
J396.A	2	O7	0.201067	II7	0.830316	21.403
J416.A	1	G26	1.99426	AA26	1.64815	-11.7727
J416.A	2	I4	1.94578	CC4	1.754	-6.52305
J416.B	1	A8	0.882341	U8	0.538632	-11.6908
J416.B	2	F6	0.592	Z6	0.456842	-4.59721
J418.A	1	C3	1.09323	W3	1.144	1.72684
J418.A	2	F15	1.09822	Z15	1.0361	-2.11308
J418.B	1	A29	1.62339	U29	1.8496	7.69432
J418.B	2	E7	1.31974	Y7	1.00543	-10.691
J419.A	1	G11	2.82364	AA11	3.08152	8.7715
J419.A	2	T3	3.44	NN3	3.15881	-9.56442
J419.B	1	F3	3.30096	Z3	3.29494	-0.204673
J419.B	2	R6	3.90014	LL6	3.00697	-30.3798
J421.A	1	M3	0.959045	GG3	0.9828	0.807978
J421.A	2	S21	0.905684	MM21	1.023	3.99033
J422.A	1	F9	0.33	Z9	1.44004	37.7565
J422.A	2	K34	1.18706	EE34	1.75113	19.1859
J424.A	1	D14	2.3232	X14	0.839538	-50.4647
J424.A	2	D30	2.36951	X30	1.834	-18.2146
J424.A	1	F27	1.4666	Z27	1.84208	12.7715
J424.A	2	R26	1.7948	LL26	2.58196	26.774
J429.B	1	G30	0.112	AA30	0.290909	6.08534
J429.B	2	I32	0.304	CC32	0.394389	3.07445
J430.A	1	K4	0.920606	EE4	0.578791	-11.6264
J430.A	2	N2	0.82	HH2	0.454865	-12.4196
J433.A	1	D12	1.02343	X12	0.825805	-6.72189
J433.A	2	K21	0.816	EE21	0.833538	0.596546
J433.B	1	I33	0.524	CC33	0.496065	-0.950187
J433.B	2	R12	0.423684	LL12	0.557949	4.56682
J434.A	1	E10	0.318	Y10	0.637059	10.8523
J434.A	2	O31	0.472	II31	0.3472	-4.2449
J441.A	1	A21	2.6331	U21	2.01943	-20.8731
J441.A	2	K8	1.6449	EE8	1.87258	7.74439
J441.B	1	C5	2.88549	W5	2.9795	3.19748
J441.B	2	C12	3.10928	W12	2.47619	-21.5336
J446.A	1	O17	3.92286	II17	2.80765	-37.9321
J446.A	2	P31	3.03081	JJ31	3.69262	22.5105
J446.B	1	A23	2.6679	U23	1.22118	-49.2082
J446.B	2	R24	2.15156	LL24	2.28346	4.48634
J447.A	1	A34	1.04505	U34	2.26726	41.5718
J447.A	2	J20	1.90929	DD20	2.35017	14.9962
J455.B	1	G32	1.05983	AA32	1.35	9.86974
J455.B	2	Q33	0.952	KK33	2.36727	48.1385
J456.C	1	P17	3.6613	JJ17	5.69916	69.315
J456.C	2	Q21	3.4518	KK21	5.676	75.653
J458.A	1	C32	1.3489	W32	0.796986	-18.7726
J458.A	2	R18	1.11114	LL18	4.66522	120.887
J458.B	1	A19	1.88265	U19	2.7629	29.9403
J458.B	2	J1	2.91142	DD1	2.26027	-22.1477
J458.C	1	H10	3.84976	BB10	4.13896	9.83651
J458.C	2	I22	3.4228	CC22	3.71844	10.0561
J460.A	1	E3	3.20634	Y3	1.57019	-55.6516
J460.A	2	O27	0.603409	II27	NA	NA
J460.B	1	B10	3.46059	V10	3.81241	11.9665
J460.B	2	K2	3.55333	EE2	1.61114	-66.061
J460.C	1	C29	2.70033	W29	1.80503	-30.4523
J460.C	2	S16	4.13746	MM16	3.3891	-25.4546
J461.A	1	F17	3.4992	Z17	2.2645	-41.9966
J461.A	2	L28	1.25525	FF28	2.85216	54.317
J461.B	1	J2	3.82168	DD2	2.40896	-48.0517
J461.B	2	S19	3.39896	MM19	4.68112	43.611
J461.C	1	H18	2.13529	BB18	3.278	38.8677
J461.C	2	S28	1.87838	MM28	1.06768	-27.5747
J462.C	1	E2	1.62062	Y2	0.879543	-25.2065
J462.C	2	F18	0.733867	Z18	0.555149	-6.07882
J463.A	1	N10	7.77182	HH10	8.09641	11.0405
J463.A	2	O8	7.46629	II8	7.1106	-12.0983
J464.B	1	R11	0.684	LL11	1.15385	15.9812
J464.B	2	R33	0.655429	LL33	0.903	8.4208
J465.A	1	C2	3.99009	W2	2.66738	-44.99
J465.A	2	P8	2.24955	JJ8	2.13822	-3.78671
J466.A	1	B23	2.73623	V23	1.80867	-31.5496
J466.A	2	F31	2.494	Z31	2.90427	13.9547
J466.B	1	G14	2.35981	AA14	5.4227	104.18
J466.B	2	J31	1.58777	DD31	NA	NA
J469.B	1	A30	2.07759	U30	1.81342	-8.98532
J469.B	2	C33	1.9003	W33	NA	NA
J469.C	1	C11	2.74475	W11	NA	NA
J469.C	2	T22	2.84825	NN22	2.1479	-23.8211
J477.B	1	B32	0.71665	V32	5.96479	178.508
J477.B	2	Q2	0.6896	KK2	0.518	-5.83673
J481.C	1	Q32	0.169867	KK32	0.29808	4.361
J481.C	2	T23	0.261333	NN23	0.358429	3.30256
J482.B	1	B25	1.64879	V25	1.59133	-1.95445
J482.B	2	L21	1.48875	FF21	1.13889	-11.8999
J482.C	1	G12	1.834	AA12	1.62097	-7.24582
J482.C	2	T4	1.67235	NN4	1.57143	-3.4326
J483.A	1	Q12	2.00145	KK12	1.83211	-5.75965
J483.A	2	T27	1.295	NN27	1.18206	-3.84138
J483.B	1	N4	1.50756	HH4	1.197	-10.5631
J483.B	2	Q28	1.34166	KK28	1.65025	10.4963
J483.C	1	Q6	1.23491	KK6	1.1271	-3.66682
J483.C	2	S20	1.11815	MM20	1.59771	16.3116
J484.A	1	C15	5.24908	W15	5.79823	18.6787
J484.A	2	K17	3.62267	EE17	5.45808	62.4289
J484.B	1	G10	0.306091	AA10	0.419692	3.86399
J484.B	2	H3	0.754772	BB3	0.528381	-7.70037
J484.C	1	I16	3.60108	CC16	4.51019	30.9222
J484.C	2	J30	3.66126	DD30	3.7602	3.36527
J488.C	1	O10	1.07667	II10	1.07298	-0.12544
J488.C	2	T19	1.10274	NN19	1.016	-2.95023
J496.A	1	E11	2.4848	Y11	1.3791	-37.6087
J496.A	2	H19	2.54571	BB19	2.48665	-2.00893
J496.C	1	I30	3.73286	CC30	6.02633	78.0093
J496.C	2	M8	6.08257	GG8	6.92647	28.7043
J497.A	1	I11	4.30734	CC11	4.4562	5.06335
J497.A	2	K11	4.37503	EE11	3.55709	-27.8211
J497.B	1	G19	5.95501	AA19	5.23508	-24.4876
J497.B	2	M29	4.14565	GG29	5.98777	62.657
J497.C	1	F32	6.64648	Z32	6.5362	-3.7508
J497.C	2	S6	3.85709	MM6	7.23754	114.981
J498.A	1	C7	3.21482	W7	3.17178	-1.46414
J498.A	2	M32	2.55538	GG32	6.19467	123.785
J498.B	1	D18	3.58025	X18	3.15702	-14.3955
J498.B	2	Q22	3.40563	KK22	4.30647	30.641
J498.C	1	M24	2.61739	GG24	4.19028	53.4997
J498.C	2	Q15	3.78761	KK15	3.89113	3.52115
J499.A	1	G2	4.78159	AA2	4.12563	-22.3116
J499.A	2	G24	3.56457	AA24	3.5071	-1.95474
J499.B	1	A25	3.89625	U25	3.65945	-8.05455
J499.B	2	B26	1.3507	V26	1.71866	12.5157
J499.C	1	F11	2.54578	Z11	2.54774	0.0668483
J499.C	2	R28	2.41385	LL28	3.06889	22.2803
J500.A	1	D8	2.21414	X8	3.54814	45.3738
J500.A	2	G33	2.4975	AA33	1.69179	-27.405
J500.B	1	B27	0.366667	V27	3.74052	114.757
J500.B	2	T9	0.668077	NN9	0.735167	2.28196
J500.C	1	M13	1.27029	GG13	2.0299	25.8369
J500.C	2	P29	1.30661	JJ29	1.87678	19.3935
J501.A	1	E23	2.92582	Y23	1.89216	-35.1584
J501.A	2	H17	1.95273	BB17	2.86926	31.1747
J501.C	1	G16	1.1055	AA16	1.81216	24.0359
J501.C	2	L22	0.567857	FF22	0.853101	9.70219
J502.A	1	B5	3.93167	V5	3.65934	-9.26291
J502.A	2	K24	2.97208	EE24	2.87583	-3.27389
J502.B	1	C13	3.09938	W13	2.1598	-31.9584
J502.B	2	R4	2.56516	LL4	1.0752	-50.6791
J502.B	1	R5	1.01227	LL5	3.19797	74.3437
J502.B	2	S22	0.267463	MM22	2.592	79.0659
J502.C	1	E21	1.61929	Y21	1.643	0.806323
J502.C	2	I27	2.15222	CC27	0.8592	-43.9803
J503.B	1	J28	1.64466	DD28	2.05741	14.0392
J503.B	2	K25	0.581898	EE25	1.97856	47.5056
J503.A	1	H31	1.68462	BB31	2.76832	36.8606
J503.A	2	R25	1.887	LL25	3.5037	54.9898
J503.B	1	F16	1.45296	Z16	0.429398	-34.8152
J503.B	2	N20	1.34024	HH20	3.01442	56.945
J503.C	1	I5	2.48078	CC5	1.30944	-39.8416
J503.C	2	K28	1.46215	EE28	1.20982	-8.58263
J504.A	1	O13	1.52881	II13	0.633803	-30.4423
J504.A	2	R29	1.19738	LL29	1.20113	0.127379
J504.C	1	I14	7.4993	CC14	0.373935	-242.359
J504.C	2	I17	5.24179	CC17	0.865095	-148.867
J514.A	1	H9	5.29866	BB9	4.54058	-25.7848
J514.A	2	T32	4.66913	NN32	6.62979	66.689
J515.A	1	N15	0.1	HH15	0.192647	3.15126
J515.A	2	Q31	0.0947143	KK31	0.224516	4.41503
J515.C	1	H22	0.524	BB22	0.283862	-8.16796
J515.C	2	Q10	0.345455	KK10	0.354194	0.297245
J516.C	1	B20	0.922378	V20	4.329	115.871
J516.C	2	C34	0.972	W34	0.686341	-9.71628
J517.A	1	K20	0.720457	EE20	0.979064	8.79615
J517.A	2	L18	0.62625	FF18	0.9975	12.6276
J517.B	1	A15	0.660513	U15	1.6	31.9553
J517.B	2	P13	0.846512	JJ13	0.4665	-12.9256
J521.B	1	B34	0.799086	V34	1.83307	35.1694
J521.B	2	F30	0.744	Z30	0.884722	4.78647
J522.A	1	L6	0.581	FF6	0.794298	7.25503
J522.A	2	O5	0.922	II5	0.4518	-15.9932
J522.B	1	I1	0.808	CC1	0.345697	-15.7246
J522.B	2	L15	1.15378	FF15	1.49596	11.6389
J522.C	1	A33	0.959048	U33	1.00868	1.68824
J522.C	2	O15	0.706588	II15	0.672	-1.17647
J527.B	1	F22	0.528	Z22	0.503415	-0.836237
J527.B	2	O14	0.794	II14	0.896766	3.49544
J529.C	1	L9	0.512938	FF9	0.501818	-0.378208
J529.C	2	Q8	0.627515	KK8	0.568129	-2.01994
J530.A	1	K15	0.267375	EE15	0.456	6.41582
J530.A	2	S2	0.409943	MM2	0.336389	-2.50184
J530.B	1	A22	0.282162	U22	0.310378	0.959735
J530.B	2	O19	0.21	II19	0.454	8.29932
J533.C	1	P16	0.767854	JJ16	1.37618	20.6914
J533.C	2	S11	1.20343	MM11	0.938632	-9.0067
J534.C	1	A20	0.713091	U20	0.798145	2.89301
J534.C	2	F29	1.03	Z29	0.740667	-9.84127
J535.A	1	H34	1.1727	BB34	1.10348	-2.35443
J535.A	2	N19	0.87216	HH19	1.2317	12.2292
J536.A	1	C4	0.416	W4	0.032973	-13.0281
J536.A	2	N12	0.428	HH12	0.469895	1.42499
J536.B	1	D20	1.068	X20	0.899	-5.7483
J536.B	2	I8	1.49911	CC8	1.03486	-15.7905
J536.C	1	D23	0.702	X23	0.42405	-9.45408
J536.C	2	Q14	0.516053	KK14	0.709459	6.57846
J538.A	1	H1	0.736	BB1	0.809514	2.50046
J538.A	2	L23	0.608	FF23	1.1235	17.534
J538.B	1	N16	1.07051	HH16	0.871818	-6.75837
J538.B	2	P30	0.630882	JJ30	0.901818	9.2155
J538.C	1	D19	0.580757	X19	0.466286	-3.89357
J538.C	2	D28	0.83805	X28	0.655828	-6.19803
J540.B	1	M5	1.30302	GG5	1.1798	-4.19131
J540.B	2	M21	1.06469	GG21	0.997736	-2.27721
J540.C	1	C14	1.08062	W14	0.675714	-13.7725
J540.C	2	R27	0.76035	LL27	1.07224	10.6083
J541.B	1	D10	0.274	X10	0.194652	-2.69891
J541.B	2	P7	0.205	JJ7	0.245	1.36054
J542.A	1	A10	0.550788	U10	0.936833	13.1308
J542.A	2	O23	0.805946	II23	1.05049	8.31779
J542.B	1	D24	0.598791	X24	0.474341	-4.23297
J542.B	2	H27	0.273188	BB27	0.759333	16.5356
J574.A	1	B28	1.064	V28	0.60702	-15.5435
J574.A	2	R16	1.46749	LL16	1.46727	-0.00762094
J574.B	1	R14	1.06168	LL14	1.51396	15.3836
J574.B	2	R15	1.04967	LL15	1.45597	13.8198
J576.A	1	C28	0.586756	W28	1.04342	15.5327
J576.A	2	E20	1.62533	Y20	1.43724	-6.39758
J576.B	1	C8	1.39969	W8	1.48541	2.9157
J576.B	2	M10	2.72829	GG10	0.870923	-63.1758
J576.C	1	O24	NA	II24	0.226519	NA
J576.C	2	P11	0.502171	JJ11	1.05324	18.744
J578.A	1	H15	1.70788	BB15	1.70626	-0.0547908
J578.A	2	M30	1.25643	GG30	1.95236	23.6714
J584.A	1	H14	1.34452	BB14	2.10335	25.8105
J584.A	2	T15	1.97731	NN15	2.04181	2.19361
J584.B	1	K30	2.16644	EE30	3.01571	28.8869
J584.B	2	L32	2.39775	FF32	2.44569	1.63063
J585.A	1	K27	2.24919	EE27	2.62447	12.7647
J585.A	2	S24	2.52136	MM24	1.8574	-22.5835
J585.B	1	B6	0.748	V6	2.2342	50.5509
J585.B	2	B30	2.05005	V30	1.24226	-27.4761
J585.C	1	E27	2.18174	Y27	1.1002	-36.7872
J585.C	2	P19	0.963625	JJ19	3.08	71.9855
J586.A	1	A12	2.11286	U12	3.2175	37.5729
J586.A	2	J12	0.630811	DD12	2.36511	58.9897
J587.A	1	C26	4.81364	W26	3.11345	-57.8295
J587.A	2	L26	2.60341	FF26	4.35513	59.5824
J587.B	1	E16	4.28823	Y16	3.84771	-14.9835
J587.B	2	I2	5.87367	CC2	4.02536	-62.8677
J588.B	1	H6	1.47244	BB6	1.12373	-11.8606
J588.B	2	M18	1.17867	GG18	4.71743	120.366
J589.B	1	I20	1.11238	CC20	1.54224	14.6212
J589.B	2	K12	1.00513	EE12	1.17842	5.89426
J590.B	1	C6	3.27205	W6	2.3879	-30.0729
J590.B	2	T11	1.22841	NN11	3.20344	67.178
J591.A	1	F4	1.7911	Z4	1.23313	-18.9785
J591.A	2	O11	1.72167	II11	2.0336	10.61
J591.B	1	M34	1.26915	GG34	1.81819	18.6751
J591.B	2	R30	0.3952	LL30	1.4098	34.5102
J591.B	1	J8	2.95815	DD8	2.90224	-1.90183
J591.B	2	P26	2.4465	JJ26	3.62359	40.0372
J592.A	1	C10	0.830455	W10	0.235944	-20.2214
J592.A	2	M31	0.38	GG31	0.77	13.2653
J592.C	1	M12	2.88814	GG12	3.08492	6.6932
J592.C	2	N3	3.74857	HH3	3.50635	-8.23876
J593.B	1	G13	0.483184	AA13	0.742737	8.82832
J593.B	2	N14	0.72	HH14	0.64575	-2.52551
J594.A	1	F1	4.80279	Z1	3.08408	-58.4596
J594.A	2	R2	2.90645	LL2	1.90318	-34.1248
J594.C	1	I13	1.4525	CC13	5.38782	133.855
J594.C	2	P1	4.41284	JJ1	4.186	-7.7155
J595.A	1	B33	2.13665	V33	0.750485	-47.1484
J595.A	2	N26	0.612093	HH26	1.65346	35.4207
J596.A	1	G6	0.362768	AA6	1.07109	24.0926
J596.A	2	M1	0.6346	GG1	0.827679	6.5673
J597.A	1	D13	2.10191	X13	1.32378	-26.4671
J597.A	2	I24	1.32369	CC24	1.302	-0.737834
J597.B	1	M23	2.12456	GG23	2.35579	7.8649
J597.B	2	O21	1.38714	II21	1.8016	14.0973
J597.C	1	C27	1.87985	W27	0.972576	-30.8597
J597.C	2	I9	1.35715	CC9	1.2512	-3.60366
J599.A	1	M15	1.0102	GG15	0.965682	-1.51406
J599.A	2	Q11	0.86	KK11	1.21522	12.0822
J599.B	1	I23	0.505667	CC23	0.814069	10.4899
J599.B	2	J6	0.780968	DD6	1.06664	9.71679
J600.A	1	H21	0.447	BB21	0.687273	8.17254
J600.A	2	J24	1.72346	DD24	1.96941	8.36575
J601.A	1	B17	0.896848	V17	1.644	25.4133
J601.A	2	E14	0.977854	Y14	0.956923	-0.711925
J601.B	1	O28	1.31557	II28	1.5974	9.58622
J601.B	2	T25	1.69167	NN25	1.29013	-13.6576
J602.A	1	I6	1.032	CC6	1.59333	19.093
J602.A	2	P4	1.85954	JJ4	2.09391	7.97192
J603.A	1	I34	NA	CC34	1.53593	NA
J603.A	2	J19	1.47776	DD19	2.33666	29.2143
J608.B	1	D26	0.166	X26	0.371348	6.98462
J608.B	2	K33	0.257647	EE33	NA	NA
J610.A	1	F33	3.75679	Z33	3.77945	0.770581
J610.A	2	P12	2.65709	JJ12	2.68768	1.04045
J610.B	1	B19	3.40752	V19	6.04309	89.6453
J610.B	2	K7	3.33233	EE7	2.63867	-23.594
J610.C	1	E29	2.60727	Y29	2.55866	-1.65353
J610.C	2	S4	2.91227	MM4	2.72315	-6.43237
J612.A	1	E33	0.504	Y33	0.575911	2.44596
J612.A	2	M7	0.766118	GG7	0.672609	-3.18058
J612.C	1	H2	0.7543	BB2	0.274207	-16.3297
J612.C	2	R9	0.569625	LL9	0.0754	-16.8104
J613.A	1	R32	2.28027	LL32	1.61746	-22.5444
J613.A	2	T6	2.10803	NN6	1.3218	-26.7428
J613.B	1	B1	0.661795	V1	0.845806	6.2589
J613.B	2	R17	0.550667	LL17	0.871	10.8957
J614.A	1	F19	2.26032	Z19	0.735714	-51.8573
J614.A	2	G8	0.767949	AA8	1.15029	13.0046
J614.B	1	A3	3.4224	U3	0.541277	-97.9974
J614.B	2	A14	0.962118	U14	2.42533	49.7692
J614.C	1	K5	1.1592	EE5	1.19539	1.231
J614.C	2	S29	0.732984	MM29	0.514839	-7.41989
J615.A	1	D31	3.34858	X31	2.87035	-16.2663
J615.A	2	J29	2.14643	DD29	2.32636	6.12005
J617.A	1	D17	1.168	X17	1.25374	2.9163
J617.A	2	N7	1.39719	HH7	1.44924	1.77044
J618.A	1	E1	0.414	Y1	0.272424	-4.8155
J618.A	2	L8	0.4096	FF8	0.305455	-3.54236
J621.A	1	H5	1.92873	BB5	1.86424	-2.1936
J621.A	2	K19	3.0345	EE19	2.19734	-28.4748
J621.C	1	D2	3.31812	X2	2.80919	-17.3107
J621.C	2	T12	3.05167	NN12	2.40735	-21.9154
Performer TCL-7	1	L13	1.7262	FF13	1.73362	0.252551
Performer TCL-7	2	R10	1.9844	LL10	2.22032	8.02464
Performer TCL-32	1	F12	1.29074	Z12	0.91676	-12.7204
Performer TCL-32	2	R3	4.156	LL3	0.847333	-112.54
Rambo-5 (107)	1	J18	3.82183	DD18	3.24538	-19.6073
Rambo-5 (107)	2	T24	3.99238	NN24	4.8624	29.5927
Rambo-10 (111)	1	B8	4.23869	V8	5.265	34.9085
Rambo-10 (111)	2	J34	3.80621	DD34	4.35411	18.636
Rambo-4 (113)	1	K9	2.52632	EE9	2.32909	-6.70852
Rambo-4 (113)	2	Q24	3.31867	KK24	3.24211	-2.60413
AP13	1	D3	2.53736	X3	1.89928	-21.7034
AP13	2	D9	1.99728	X9	2.02178	0.833482
AP13	1	D15	1.99588	X15	1.87047	-4.26579
AP13	2	D21	2.33368	X21	1.62097	-24.2418
AP13	1	D27	2.70079	X27	1.6144	-36.952
AP13	2	D33	2.41811	X33	1.68608	-24.8992
AP13	1	J3	2.69765	DD3	1.778	-31.2806
AP13	2	J9	1.94911	DD9	1.91094	-1.2983
AP13	1	J15	2.23569	DD15	1.89783	-11.4919
AP13	2	J21	2.008	DD21	2.98813	33.3376
AP13	1	J27	1.65748	DD27	1.88605	7.7746
AP13	2	J33	1.96152	DD33	2.65696	23.6543
AP13	1	P3	1.99383	JJ3	1.90672	-2.96303
AP13	2	P9	2.13474	JJ9	1.54522	-20.0516
AP13	1	P15	1.47454	JJ15	2.14364	22.7585
AP13	2	P21	1.92231	JJ21	2.05445	4.49469
AP13	1	P27	1.66197	JJ27	2.36116	23.782
AP13	2	P33	1.55291	JJ33	2.44405	30.311
AP13	1	T33	2.21455	NN33	2.46847	8.63691
AP13	2	T34	1.92509	NN34	3.4657	52.4018

## Sheet: Table S2
Supplemental Table S2: Data for nitrogen analysis at midseason (M) and end-of-season (S). Data showing the 150 switchgrass accessions including AP13 in 2 replicates. Data includes field id, midseason (M) nitrogen content, end-of-season (S) nitrogen content and NRE at low N condition as well as field id, midseason (M) nitrogen content, end-of-season (S) nitrogen content and NRE at moderate N condi…
Accession	Replicate	Field ID_LowN	MidseasonN(M)_LowN	End-of-seasonN(S)_LowN	NRE_LowN	Field ID_Moderate N	MidseasonN(M)_ModerateN	End-of-seasonN(S)_ModerateN	NRE_ModerateN
B6	1	J13	1.3424	0.9104	0.321812	DD13	1.0288	0.7728	0.248834
B6	2	M6	1.296	0.7968	0.385185	GG6	1.376	NA	NA
J001.A	1	K10	0.8848	0.6288	0.289331	EE10	1.2096	0.7504	0.37963
J001.A	2	Q23	0.9776	0.6304	0.355155	KK23	0.9888	1.0944	-0.106796
J003.E	1	L14	1.1632	0.5712	0.508941	FF14	1.1184	0.7264	0.350501
J003.E	2	O33	1.1488	0.4768	0.584958	II33	1.6096	0.7168	0.554672
J004.B	1	C9	1.04	0.8592	0.173846	W9	1.0176	0.9008	0.11478
J004.B	2	E4	0.9744	1.0976	-0.126437	Y4	1.2464	0.7872	0.368421
J005.A	1	H7	1.0016	0.9824	0.0191694	BB7	1.408	NA	NA
J005.A	2	S13	1.2704	1.1136	0.123426	MM13	1.304	0.7424	0.430675
J005.B	1	B14	0.9872	0.72	0.270665	AA34	1.1584	0.424	0.633978
J005.B	2	G34	0.8416	0.5968	0.290875	V14	1.1248	0.9344	0.169275
J008.A	1	L19	0.8192	0.6096	0.255859	FF19	1.0576	0.9232	0.12708
J008.A	2	M19	0.8624	0.4912	0.430427	GG19	0.9648	0.6928	0.281924
J008.D	1	L33	1.3344	0.7216	0.459233	FF33	0.984	0.472	0.520325
J008.D	2	Q29	1.0624	0.6672	0.371988	KK29	1.1168	0.8144	0.270774
J009.C	1	C19	0.9152	0.7712	0.157343	MM30	1.224	0.9632	0.213072
J009.C	2	S30	0.9216	0.8208	0.109375	W19	0.9504	0.9216	0.030303
J011.B	1	I29	1.0272	0.5824	0.433022	CC29	1.168	0.4256	0.635616
J011.B	2	L1	0.8656	0.3696	0.573013	FF1	1.4096	0.6432	0.5437
J013.B	1	S15	0.8864	0.56	0.368231	MM15	1.5216	0.7984	0.475289
J013.B	2	S31	0.856	0.4592	0.463551	MM31	1.32	0.8544	0.352727
J013.C	1	E15	0.8848	1.0736	-0.213382	GG22	1.0368	NA	NA
J013.C	2	M22	1.1984	0.7328	0.388518	Y15	1.1456	0.816	0.287709
J016.A	1	G3	1.3952	0.712	0.489679	AA3	1.1152	NA	NA
J016.A	2	O22	0.6256	0.5216	0.16624	II22	1.3616	0.5216	0.616921
J016.B	1	B22	1.0256	0.4176	0.592824	DD16	0.9984	0.4416	0.557692
J016.B	2	J16	1.2128	0.52	0.57124	V22	1.2224	0.4432	0.637435
J016.C	1	K6	0.9312	0.792	0.149485	EE6	1.1616	0.7392	0.363636
J016.C	2	S18	1.0832	0.8176	0.245199	MM18	1.1488	0.8	0.303621
J016.D	1	K1	1.3472	0.5888	0.562945	EE1	1.032	0.9968	0.0341085
J016.D	2	T29	1.2304	0.9008	0.26788	NN29	1.0544	0.2928	0.722307
J018.A	1	L29	0.9744	0.696	0.285714	FF29	1.0416	0.8576	0.176651
J018.A	2	S10	0.944	1.096	-0.161017	MM10	0.8576	0.736	0.141791
J018.C	1	F23	0.9872	0.5776	0.414911	KK4	0.9232	0.6112	0.337955
J018.C	2	Q4	0.9392	0.4736	0.495741	Z23	0.9456	0.5792	0.387479
J019.A	1	M28	1.04	0.808	0.223077	GG28	1.08	0.912	0.155556
J019.A	2	T31	1.3056	0.9936	0.238971	NN31	1.1648	1.0848	0.0686813
J020.B	1	C1	1.1072	0.8224	0.257225	W1	1.1792	0.9248	0.215739
J020.B	2	D11	1.0144	0.8384	0.173502	X11	0.872	0.9056	-0.0385321
J022.A	1	I15	0.9936	0.7904	0.204509	CC15	1.1632	0.6656	0.427785
J022.A	2	N32	1.192	0.7536	0.367785	HH32	1.376	0.7728	0.438372
J022.D	1	G4	0.9456	0.7536	0.203046	AA4	1.2688	NA	NA
J022.D	2	T17	1.0992	0.6656	0.394469	NN17	1.0528	1.2368	-0.174772
J023.B	1	N1	1.2032	0.4848	0.597074	HH1	1.1184	0.6368	0.430615
J023.B	2	S1	1.2144	0.6016	0.504611	MM1	0.9712	0.7728	0.204283
J026.B	1	G22	0.9488	0.6784	0.284992	AA22	1.1248	NA	NA
J026.B	2	R1	1.1104	0.7808	0.29683	LL1	1.0368	0.3536	0.658951
J028.C	1	G7	1.1936	0.6736	0.435657	AA7	0.8688	NA	NA
J028.C	2	S3	1.0192	0.8912	0.125589	MM3	0.8896	0.8864	0.00359712
J030.C	1	A28	NA	NA	NA	KK27	1.7376	1.2736	0.267035
J030.C	2	Q27	NA	1.0352	NA	U28	NA	1.3936	NA
J037.A	1	A17	1.2512	1.2656	-0.0115089	GG25	NA	1.1632	NA
J037.A	2	M25	1.56	NA	NA	U17	NA	NA	NA
J041.A	1	H25	0.9744	0.92	0.0558293	BB25	1.3072	NA	NA
J041.A	2	L3	1.3488	0.8176	0.393832	FF3	0.9952	0.4864	0.511254
J065.A	1	G17	0.8608	0.5296	0.384758	AA17	0.8208	NA	NA
J065.A	2	L11	0.9232	0.536	0.419411	FF11	0.7376	0.5456	0.260304
J065.B	1	P2	0.9344	0.504	0.460616	JJ2	1.1504	0.7024	0.38943
J065.B	2	S8	1.064	0.6192	0.418045	MM8	1.3744	1.1632	0.153667
J073.B	1	G31	0.992	0.688	0.306452	AA31	1.472	0.5984	0.593478
J073.B	2	O34	0.9184	0.7328	0.202091	II34	1.4208	0.8864	0.376126
J086.B	1	N33	1.04	0.4736	0.544615	HH33	1.024	0.1888	0.815625
J086.B	2	Q26	1.0032	0.544	0.457735	KK26	0.8576	0.8672	-0.011194
J177.A	1	C25	0.9024	0.616	0.317376	II9	1.3168	0.6032	0.54192
J177.A	2	O9	0.9328	0.544	0.41681	W25	1.0928	0.584	0.465593
J182.A	1	D29	0.9152	0.9648	-0.0541959	CC7	1.1376	0.576	0.493671
J182.A	2	I7	0.856	0.4816	0.437383	X29	1.3728	0.3568	0.740093
J186.A	1	A9	0.8848	0.8912	-0.00723327	HH30	0.8752	NA	NA
J186.A	2	N30	1.2272	0.744	0.393742	U9	1.2544	0.4992	0.602041
J188.A	1	L24	0.9552	0.7696	0.194305	FF24	1.136	1.1952	-0.0521127
J188.A	2	T8	0.928	0.7168	0.227586	NN8	0.9824	0.96	0.0228013
J189.A	1	E24	0.8784	1.0912	-0.242259	MM12	0.9568	0.736	0.230769
J189.A	2	S12	0.9808	0.8528	0.130506	Y24	1.1712	0.4944	0.577869
J190.A	1	E19	1.1952	0.5296	0.556894	II6	1.1968	0.8048	0.32754
J190.A	2	O6	1.2064	0.7744	0.35809	Y19	1.1792	NA	NA
J193.A	1	G20	0.9328	0.4528	0.51458	AA20	1.1616	NA	NA
J193.A	2	H20	1.008	0.5616	0.442857	BB20	1.4224	0.4944	0.652418
J206.A	1	E25	0.9744	0.2592	0.73399	II16	0.736	0.6832	0.0717391
J206.A	2	O16	1.3424	0.92	0.31466	Y25	0.9328	0.416	0.554031
J208.C	1	L2	1.376	0.6944	0.495349	FF2	1.3472	0.8624	0.359858
J208.C	2	N18	0.9792	0.5984	0.388889	HH18	1.2672	0.3424	0.729798
J211.A	1	A7	0.8384	0.8048	0.0400763	MM17	1.0624	0.6592	0.379518
J211.A	2	S17	1.36	0.7232	0.468235	U7	1.184	0.8464	0.285135
J212.A	1	A13	1.0528	0.7536	0.284195	GG16	1.0592	NA	NA
J212.A	2	M16	1.0112	0.736	0.272152	U13	1.4896	0.68	0.543502
J215.A	1	H11	1.1744	0.7072	0.39782	BB11	1.2432	NA	NA
J215.A	2	N31	1.3472	0.7136	0.470309	HH31	0.8576	NA	NA
J216.A	1	F25	1.128	0.8832	0.217021	LL13	0.9392	0.8912	0.0511073
J216.A	2	R13	1.2016	0.9024	0.249001	Z25	0.9088	0.8656	0.0475352
J218.A	1	I21	1.0368	0.5632	0.45679	CC21	1.4752	0.7136	0.516269
J218.A	2	P14	1.12	0.6864	0.387143	JJ14	1.2176	0.5968	0.509855
J219.A	1	E31	0.8864	0.776	0.124549	DD17	1.2336	0.8912	0.277562
J219.A	2	J17	1.0688	0.7248	0.321856	Y31	0.9904	0.7152	0.277868
J222.A	1	Q3	0.9664	0.6672	0.309603	KK3	1.4608	0.7136	0.511501
J222.A	2	T2	1.1712	0.7104	0.393443	NN2	1.2304	0.7824	0.364109
J226.A	1	B31	1.1296	0.9184	0.186969	V31	1.4336	0.7152	0.501116
J226.A	2	D4	1.2176	0.8064	0.337714	X4	1.1248	0.7744	0.311522
J229.A	1	A11	1.2096	0.4384	0.637566	MM9	1.32	0.728	0.448485
J229.A	2	S9	1.1664	1.1152	0.0438958	U11	1.0864	0.504	0.536082
J230.A	1	L25	0.9936	0.4304	0.566828	FF25	1.392	0.5248	0.622989
J230.A	2	S27	1.272	0.6144	0.516981	MM27	0.8784	0.824	0.0619307
J231.A	1	B9	1.0304	0.7536	0.268634	JJ22	1.1584	0.7552	0.348066
J231.A	2	P22	0.952	0.4272	0.55126	V9	0.9856	0.4576	0.535714
J235.A	1	H13	0.992	0.9152	0.0774194	BB13	1.3184	NA	NA
J235.A	2	M2	0.8528	0.6976	0.181989	GG2	1.152	NA	NA
J236.A	2	N34	0.8816	0.5088	0.422868	HH34	1.2256	1.0144	0.172324
J236.A	1	N5	1.0592	0.648	0.388217	HH5	1.0304	0.6256	0.392857
J237.A	1	I28	0.8192	0.4816	0.412109	CC28	1.2624	0.504	0.60076
J237.A	2	P23	0.4832	0.7424	-0.536424	JJ23	1.0464	0.4064	0.611621
J240.A	1	A27	0.6672	0.6256	0.0623501	EE22	0.9872	0.3376	0.658023
J240.A	2	K22	0.5488	0.6704	-0.221574	U27	0.6928	0.3888	0.438799
J241.A	1	G27	1.4304	0.4944	0.654362	AA27	0.9776	NA	NA
J241.A	2	T30	1.1664	0.5472	0.530864	NN30	1.2528	1.0976	0.123882
J243.A	1	C24	0.8848	0.52	0.412297	MM5	1.2528	0.6832	0.454662
J243.A	2	S5	0.9536	0.3904	0.590604	W24	1.1312	0.568	0.497878
J247.A	1	G15	1.6528	0.5552	0.664085	AA15	0.9904	NA	NA
J247.A	2	M4	1.1664	0.6176	0.470508	GG4	1.0464	0.6048	0.422018
J250.B	1	G23	1.4432	1.3008	0.0986697	AA23	1.3392	NA	NA
J250.B	2	T18	1.112	0.8864	0.202878	NN18	1.3168	1.496	-0.136088
J251.A	1	E26	1.0736	0.5056	0.529061	MM23	1.1024	0.9024	0.181422
J251.A	2	S23	1.0048	0.6304	0.372611	Y26	1.3424	0.7088	0.471991
J251.C	1	M33	1.2816	0.5072	0.604245	GG33	1.0512	0.52	0.505327
J251.C	2	N25	0.8448	0.5088	0.397727	HH25	1.1632	NA	NA
J268.A	1	O2	1.5472	0.952	0.384695	II2	1.208	0.5952	0.507285
J268.A	2	T14	1.1968	0.9136	0.236631	NN14	1.1952	1.0256	0.141901
J270.A	1	L17	0.7888	0.3568	0.547667	FF17	0.8064	0.4864	0.396825
J270.A	2	T7	0.8656	0.2752	0.68207	NN7	0.9488	0.8096	0.146712
J271.A	1	M14	1.1104	0.7984	0.28098	GG14	1.3328	1.1792	0.115246
J271.A	2	Q18	0.832	0.6912	0.169231	KK18	1.1984	1.0096	0.157543
J272.A	1	A6	1.3664	1.2928	0.0538642	U6	1.2608	1.0912	0.134518
J272.A	2	F8	0.8128	1.0528	-0.295276	Z8	1.5008	0.9232	0.384861
J274.A	1	M17	1.4992	0.5376	0.641409	GG17	1.1088	0.5824	0.474747
J274.A	2	Q25	1.088	0.68	0.375	KK25	1.2064	0.6288	0.47878
J275.A	1	E8	0.5488	0.448	0.183673	CC18	1.136	0.5616	0.505634
J275.A	2	I18	0.9648	0.592	0.386401	Y8	0.8576	0.5376	0.373134
J279.A	1	E18	1.1056	0.6336	0.426917	HH9	1.2336	NA	NA
J279.A	2	N9	1.1808	0.7504	0.364499	Y18	1.328	0.5584	0.579518
J280.A	1	H16	0.72	0.8608	-0.195556	BB16	0.9488	0.6512	0.313659
J280.A	2	H28	1.144	0.6944	0.393007	BB28	1.312	NA	NA
J288.B	1	K23	NA	NA	NA	EE23	0.9776	0.8416	0.139116
J288.B	2	T5	1.032	0.4896	0.525581	NN5	NA	NA	NA
J293.A	1	B13	0.9552	0.6784	0.289782	DD4	1.224	0.976	0.202614
J293.A	2	J4	1.328	0.72	0.457831	V13	1.6368	1.064	0.349951
J294.A	1	A16	0.8512	0.5248	0.383459	U16	0.7968	0.536	0.327309
J294.A	2	E17	0.9344	0.6272	0.328767	Y17	0.9968	0.4976	0.500803
J296.A	1	P28	1.0992	1.0736	0.0232896	JJ28	1.0704	1.072	-0.00149473
J296.A	2	T10	1.064	1.1088	-0.0421052	NN10	0.6608	1.36	-1.05811
J297.A	1	C18	0.872	0.8256	0.053211	MM7	1.1632	0.632	0.456671
J297.A	2	S7	0.9104	0.3344	0.632689	W18	1.2032	0.52	0.567819
J301.A	1	N11	1.0224	0.5024	0.508607	HH11	1.448	0.8192	0.434254
J301.A	2	P32	0.7456	0.744	0.00214587	JJ32	0.8368	0.7664	0.08413
J303.A	1	H30	0.9296	0.7776	0.163511	BB30	1.008	NA	NA
J303.A	2	O32	0.784	0.5504	0.297959	II32	0.864	0.8208	0.05
J305.A	1	A18	0.8416	0.7952	0.0551332	CC26	0.9584	0.488	0.490818
J305.A	2	I26	1.0544	0.552	0.47648	U18	1.1552	0.8656	0.250693
J308.A	1	H32	0.7744	0.9568	-0.235537	BB32	0.8704	NA	NA
J308.A	2	I12	0.8416	0.728	0.134981	CC12	0.92	0.504	0.452174
J311.A	1	A5	1.0768	0.896	0.167905	U5	1.24	0.8784	0.291613
J311.A	2	D34	0.9008	1.0256	-0.138543	X34	1.1328	0.8304	0.266949
J312.A	1	D6	0.7536	0.4144	0.450106	KK20	0.9312	0.6656	0.285223
J312.A	2	Q20	0.9136	0.2832	0.690018	X6	0.9856	0.3056	0.689935
J313.A	1	R22	1.0512	0.384	0.634703	LL22	1.1232	0.7968	0.290598
J313.A	2	T28	0.7744	0.936	-0.208678	NN28	0.928	0.8576	0.0758621
J315.A	1	A31	1.08	0.76	0.296296	U31	1.344	0.9568	0.288095
J315.A	2	F13	1.1344	0.3488	0.692525	Z13	1.0784	0.6096	0.434718
J317.A	1	L20	1.1056	0.6544	0.408104	FF20	0.8464	0.664	0.215501
J317.A	2	S33	1.0704	0.7072	0.339312	MM33	1.4496	0.5488	0.621413
J319.A	1	C30	0.9792	0.3792	0.612745	NN1	1.3632	0.8768	0.356808
J319.A	2	T1	1.0272	0.576	0.439252	W30	0.8032	0.8512	-0.059761
J320.A	1	B24	1.1568	0.616	0.467497	KK30	NA	1.1152	NA
J320.A	2	Q30	1	0.656	0.344	V24	1.1616	0.6256	0.461433
J321.A	1	F20	1.056	0.6448	0.389394	GG26	1.1696	0.7616	0.348837
J321.A	2	M26	0.816	0.5904	0.276471	Z20	0.952	0.8528	0.104202
J323.A	1	K31	1.0464	0.9696	0.0733945	EE31	1.0016	0.6048	0.396166
J323.A	2	N23	1.0944	0.7424	0.321637	HH23	1.2912	NA	NA
J324.A	1	B16	0.7264	1.6256	-1.23789	V16	1.0336	0.8592	0.168731
J324.A	2	F21	1.0624	1.1536	-0.0858434	Z21	1.2592	1.0688	0.151207
J326.A	1	Q13	1.1344	0.7904	0.303244	KK13	0.864	0.8304	0.0388889
J326.A	2	R21	1.2864	0.552	0.570896	LL21	1.0928	0.8464	0.225476
J327.A	1	O12	0.8288	0.4832	0.416988	II12	0.9264	0.9312	-0.00518138
J327.A	2	S34	1.4368	0.9472	0.340757	MM34	1.2048	0.8	0.335989
J329.A	1	J25	0.9952	1.296	-0.302251	DD25	1.2192	1.2176	0.0013123
J329.A	2	L31	1.0288	0.9904	0.037325	FF31	0.8032	1.1568	-0.440239
J330.A	1	B18	1.0752	0.7264	0.324405	AA18	0.8848	0.7888	0.108499
J330.A	2	G18	0.8736	0.5984	0.315018	V18	0.9696	0.7264	0.250825
J331.A	1	G29	0.824	0.76	0.0776699	AA29	1.1344	0.9024	0.204513
J331.A	2	L10	1.024	0.8432	0.176563	FF10	0.9328	0.7184	0.229846
J336.A	1	B4	1.0224	0.7744	0.242566	AA28	1.3072	0.7632	0.416157
J336.A	2	G28	1.2064	0.56	0.535809	V4	1.5472	0.7888	0.490176
J337.A	1	A26	0.9184	0.6224	0.3223	U26	1.2832	0.5568	0.566085
J337.A	2	A32	0.8016	0.976	-0.217565	U32	1.0416	0.688	0.339478
J339.A	2	Q34	0.7952	0.4416	0.444668	KK34	1.0784	0.5392	0.5
J339.A	1	Q9	0.7952	0.5008	0.370221	KK9	1.32	0.568	0.569697
J340.A	1	N13	1.0512	0.4992	0.525114	HH13	1.2704	NA	NA
J340.A	2	P25	0.9216	0.7728	0.161458	JJ25	0.9488	1.096	-0.155143
J394.C	1	D32	1.0336	0.488	0.527864	HH17	1.2048	0.6192	0.486056
J394.C	2	N17	1.1664	0.5312	0.544582	X32	1.1328	0.4496	0.603107
J416.A	1	G26	1.2704	0.9024	0.289673	AA26	1.0656	NA	NA
J416.A	2	I4	1.224	1.1952	0.0235295	CC4	1.1856	0.0928	0.921727
J418.A	1	C3	0.976	0.528	0.459016	W3	1.2304	0.5824	0.526658
J418.A	2	F15	1.032	0.296	0.713178	Z15	0.9552	NA	NA
J419.A	1	G11	1.0928	0.5136	0.530015	AA11	1.4	0.5936	0.576
J419.A	2	T3	1.3392	0.6544	0.51135	NN3	0.7152	1.0496	-0.467562
J421.A	1	M3	1.0688	0.7936	0.257485	GG3	0.8672	NA	NA
J421.A	2	S21	NA	0.8544	NA	MM21	1.0512	0.6416	0.38965
J424.A	1	F27	0.7776	0.5008	0.355967	LL26	0.9536	0.6848	0.281879
J424.A	2	R26	1.2224	0.4448	0.636126	Z27	0.9552	0.4272	0.552764
J441.A	1	A21	0.8656	0.496	0.426987	EE8	0.9584	0.7024	0.267112
J441.A	2	K8	1.0416	0.6944	0.333333	U21	0.984	0.8336	0.152846
J441.B	2	C12	0.8144	0.5424	0.333988	W12	1.3104	0.56	0.57265
J441.B	1	C5	1.2688	0.5648	0.554855	W5	1.4432	0.6192	0.570953
J447.A	1	A34	0.9504	0.8144	0.143098	DD20	1.736	0.6944	0.6
J447.A	2	J20	0.88	0.5456	0.38	U34	1.4864	0.6688	0.550054
J456.C	1	P17	1.0672	1.1504	-0.077961	JJ17	1.3664	0.8784	0.357143
J456.C	2	Q21	1.0352	0.8624	0.166924	KK21	1.0704	0.8816	0.176383
J458.B	1	A19	1.072	0.8624	0.195522	DD1	1.1136	NA	NA
J458.B	2	J1	1.0576	0.5696	0.461422	U19	1.0256	0.7776	0.24181
J460.A	1	E3	0.9424	0.7776	0.174873	II27	NA	NA	NA
J460.A	2	O27	0.9216	0.68	0.262153	Y3	1.1632	0.7168	0.383769
J460.B	1	B10	1.2576	0.7728	0.385496	EE2	1.0112	0.7488	0.259494
J460.B	2	K2	1.1664	1.0048	0.138546	V10	1.3568	1.1632	0.142689
J461.C	1	H18	1.1584	0.824	0.288674	BB18	1.1104	1.1536	-0.0389049
J461.C	2	S28	1.3696	0.9168	0.330608	MM28	1.2976	0.8416	0.351418
J464.B	1	R11	1.0336	0.928	0.102167	LL11	1.2288	1.3888	-0.130208
J464.B	2	R33	1.1312	0.6912	0.388967	LL33	1.1616	0.872	0.249311
J465.A	1	C2	1.0624	0.9568	0.0993976	JJ8	0.984	1.032	-0.0487804
J465.A	2	P8	0.7616	0.8784	-0.153361	W2	1.0544	0.9328	0.115326
J466.A	1	B23	1.0128	0.5008	0.505529	V23	1.0304	0.6208	0.397516
J466.A	2	F31	1.1312	0.88	0.222065	Z31	1.2288	0.8592	0.300781
J466.B	1	G14	1.12	0.9824	0.122857	AA14	1.2224	0.8832	0.277487
J466.B	2	J31	1.2576	0.808	0.357506	DD31	NA	0.5712	NA
J469.C	1	C11	0.7808	0.7168	0.0819672	NN22	1.0768	0.9712	0.0980683
J469.C	2	T22	0.8208	0.8048	0.0194932	W11	1.0128	0.7856	0.224329
J481.C	1	Q32	0.9824	1.1904	-0.211726	KK32	0.6688	0.8416	-0.258373
J481.C	2	T23	1.0032	1.2832	-0.279107	NN23	0.8368	0.9696	-0.1587
J482.B	1	B25	0.536	0.7344	-0.370149	FF21	0.6224	0.6848	-0.100257
J482.B	2	L21	0.6848	0.6528	0.046729	V25	0.7536	0.704	0.0658174
J482.C	1	G12	1.0192	0.4672	0.541601	AA12	0.8224	NA	NA
J482.C	2	T4	1	1.144	-0.144	NN4	1.0672	1.24	-0.161919
J483.B	1	N4	0.7568	1.0912	-0.44186	HH4	1.176	NA	NA
J483.B	2	Q28	1.2672	0.3264	0.742424	KK28	1.4864	0.7776	0.476857
J483.C	1	Q6	1.1616	0.76	0.34573	KK6	1.2256	0.888	0.275457
J483.C	2	S20	1.2624	1.0704	0.152091	MM20	1.088	1.16	-0.0661764
J484.A	1	C15	0.8464	0.4448	0.47448	EE17	1.0064	0.5248	0.478537
J484.A	2	K17	0.8	0.4992	0.376	W15	1.1616	0.4048	0.651515
J484.B	1	G10	1.0288	0.8528	0.171073	AA10	1.2192	NA	NA
J484.B	2	H3	1.144	0.6576	0.425175	BB3	0.9904	NA	NA
J484.C	1	I16	0.984	0.7616	0.226016	CC16	1.1744	0.5504	0.531335
J484.C	2	J30	0.9824	0.6784	0.309446	DD30	1.1008	0.6576	0.402616
J496.C	1	I30	0.8352	0.592	0.291188	CC30	1.1312	0.632	0.441301
J496.C	2	M8	1.1328	0.6976	0.384181	GG8	1.104	NA	NA
J497.A	1	I11	1.12	0.9344	0.165714	CC11	1.3648	0.6912	0.493552
J497.A	2	K11	1.0608	0.6032	0.431373	EE11	1.4272	0.6656	0.533632
J497.C	1	F32	1.1248	0.7776	0.308677	MM6	1.0304	0.6704	0.349379
J497.C	2	S6	1.24	0.6176	0.501935	Z32	1.104	0.9104	0.175362
J498.B	1	D18	1.0144	0.6224	0.386435	KK22	1.1584	0.3456	0.701657
J498.B	2	Q22	0.9792	0.5088	0.480392	X18	1.0096	0.4672	0.537242
J499.C	1	F11	1.1712	0.9264	0.209016	LL28	1.2288	0.8912	0.27474
J499.C	2	R28	1.1856	0.672	0.433198	Z11	1.336	0.6992	0.476647
J500.A	1	D8	0.8704	0.6224	0.284926	AA33	1.0848	0.5184	0.522124
J500.A	2	G33	0.8912	0.3696	0.585278	X8	1.072	0.7312	0.31791
J500.B	1	B27	1.1632	0.8976	0.228336	NN9	1.552	1.0016	0.354639
J500.B	2	T9	1.16	1.1104	0.0427586	V27	1.0704	0.9552	0.107623
J500.C	1	M13	0.8064	0.8256	-0.0238095	GG13	1.3856	1.112	0.19746
J500.C	2	P29	1.3408	0.7072	0.472554	JJ29	0.9776	0.7984	0.183306
J501.A	1	E23	0.8224	0.664	0.192607	BB17	1.152	NA	NA
J501.A	2	H17	0.9264	0.36	0.611399	Y23	1.1984	0.6448	0.461949
J502.A	1	B5	1.0064	0.7824	0.222576	EE24	1.2736	0.6704	0.473618
J502.A	2	K24	1.1344	0.7184	0.366714	V5	1.112	0.7344	0.339568
J503.A	1	H31	1.0464	0.576	0.449541	BB31	0.8976	NA	NA
J503.A	2	R25	1.2784	0.7984	0.375469	LL25	1.1376	1.0544	0.0731364
J503.C	1	I5	1.0688	0.8816	0.17515	CC5	1.208	0.7856	0.349669
J503.C	2	K28	1.064	0.6288	0.409023	EE28	1.2992	0.8272	0.3633
J504.A	1	O13	0.96	0.6768	0.295	II13	0.712	0.6288	0.116854
J504.A	2	R29	0.9968	0.3904	0.608347	LL29	0.9952	0.5568	0.440514
J504.C	1	I14	1.1344	0.5424	0.521862	CC14	1.1584	0.4624	0.600829
J504.C	2	I17	0.8848	0.3984	0.549729	CC17	1.3008	0.5152	0.603936
J514.A	1	H9	1.0336	0.7856	0.239938	BB9	1.2016	NA	NA
J514.A	2	T32	0.7728	0.6928	0.10352	NN32	1.1648	0.8176	0.298077
J535.A	1	H34	1.12	0.6336	0.434286	BB34	1.0592	NA	NA
J535.A	2	N19	1.392	0.6944	0.501149	HH19	1.3472	NA	NA
J587.A	1	C26	1.3472	0.9584	0.288599	FF26	1.1328	0.9056	0.200565
J587.A	2	L26	1.3632	0.7488	0.450704	W26	1.3952	0.9904	0.290138
J587.B	1	E16	1.144	0.8976	0.215385	CC2	1.1488	0.7408	0.355153
J587.B	2	I2	0.5216	1.0032	-0.923313	Y16	1.0976	0.9488	0.135569
J594.A	1	F1	0.9744	0.8368	0.141215	LL2	1.3744	0.6208	0.548312
J594.A	2	R2	0.8656	0.6992	0.192237	Z1	1.2336	0.8784	0.287938
J610.A	1	F33	NA	0.7984	NA	JJ12	1.4976	0.7328	0.510684
J610.A	2	P12	1.392	0.688	0.505747	Z33	1.2272	0.6784	0.447197
J610.C	1	E29	0.9904	0.6496	0.344103	MM4	0.7616	0.6752	0.113445
J610.C	2	S4	0.8704	0.5264	0.395221	Y29	1.4224	0.5072	0.64342
J614.B	2	A14	0.9216	0.7616	0.173611	U14	1.4	0.9456	0.324571
J614.B	1	A3	1.0256	0.8816	0.140406	U3	1.4336	0.8032	0.439732
J615.A	1	D31	0.9824	0.9408	0.0423452	DD29	1.2144	0.7072	0.417655
J615.A	2	J29	1.0144	0.6576	0.351735	X31	1.0064	0.656	0.348172
Performer TCL-7	1	L13	1.2544	0.9824	0.216837	FF13	1.3872	1.2304	0.113033
Performer TCL-7	2	R10	1.368	0.712	0.479532	LL10	1.0624	1.1296	-0.063253
AP13	1	D3	0.9456	0.5936	0.37225	X3	1.4976	0.6112	0.59188
AP13	2	D9	0.9488	0.5904	0.37774	X9	1.2864	0.4192	0.674129

## Sheet: Table S3
Supplemental Table S3: Switchgrass GWAS panel categorized and ranked for best NUE accessions. Table 3.1 are the NUE accession ranked based on the fold change (low N/Moderate N) while table 3.2 are the NUE accession ranked based on the fold change (Moderate N/low N).
3.1	Switchgrass Accession	Mean Total Dry Biomass_Moderate N (Kg)	Mean Total Dry Biomass_Low N (Kg)	NUE (Kg Kg/M2)	Fold Change (Low N/Moderate N)
	J504.C	0.619515	6.37055	-195.613	10.2831
	J612.C	0.174803	0.661963	-16.57	3.7869
	J008.C	0.902729	3.30576	-81.7358	3.66196
	Performer TCL-32	0.882047	2.72337	-62.6301	3.08756
	J226.A	2.26351	5.60639	-113.704	2.47686
	J320.A	0.746694	1.78177	-35.2068	2.38622
	J326.B	0.98239	1.92757	-32.1491	1.96213
	J279.A	1.37852	2.66191	-43.6531	1.931
	J248.A	1.35136	2.53892	-40.3934	1.8788
	J041.A	2.82618	5.14762	-78.9605	1.8214
	J241.A	1.57466	2.79997	-41.6774	1.77815
	J192.A	0.557669	0.986734	-14.594	1.76939
	J177.A	2.86838	5.06999	-74.8849	1.76755
	J013.C	1.43319	2.52208	-37.0369	1.75976
	J027.B	1.4641	2.57005	-37.6176	1.75539
	J576.B	1.17817	2.06399	-30.1301	1.75187
	J330.A	2.71998	4.74487	-68.8737	1.74445
	J386.A	0.445068	0.771	-11.0861	1.73232
	J022.C	1.99714	3.45042	-49.4312	1.72768
	J430.A	0.516828	0.870303	-12.023	1.68393
	J536.A	0.251434	0.422	-5.80157	1.67837
	J462.C	0.717346	1.17724	-15.6427	1.64111
	J023.B	1.86535	3.01978	-39.2663	1.61888
	J009.C	3.87874	6.26677	-81.2256	1.61567
	J614.A	0.943	1.51413	-19.4263	1.60566
	J503.C	1.25963	1.97147	-24.2121	1.56511
	J594.A	2.49363	3.85462	-46.2922	1.54579
	J013.B	0.969425	1.48707	-17.607	1.53397
	J502.C	1.2511	1.88576	-21.587	1.50728
	J247.A	3.01436	4.5218	-51.2736	1.50009
	J613.A	1.46963	2.19415	-24.6436	1.493
	J274.A	1.92514	2.86322	-31.9074	1.48728
	J504.A	0.917465	1.36309	-15.1574	1.48572
	J416.B	0.497737	0.737171	-8.14401	1.48105
	J614.B	1.4833	2.19226	-24.1141	1.47796
	J349.A	0.75061	1.10535	-12.0658	1.4726
	J028.C	2.09364	3.06911	-33.1791	1.46592
	J005.B	0.791841	1.1563	-12.3967	1.46027
	J597.C	1.11189	1.6185	-17.2317	1.45563
	J206.A	1.45375	2.09562	-21.8323	1.44153
	J275.A	3.04315	4.35581	-44.6482	1.43135
	J618.A	0.288939	0.4118	-4.17893	1.42521
	J349.B	0.599067	0.84	-8.19501	1.40218
	J222.A	4.16652	5.8295	-56.5638	1.39913
	J446.B	1.75232	2.40973	-22.3609	1.37517
	J515.C	0.319028	0.434727	-3.93536	1.36266
	J251.B	2.18695	2.96645	-26.5137	1.35643
	J008.A	1.80786	2.44548	-21.6877	1.35269
	J329.A	1.00079	1.3385	-11.4869	1.33745
	J020.B	1.05595	1.40926	-12.0172	1.33459
	J306.C	0.440907	0.585899	-4.93172	1.32885
	J536.B	0.966932	1.28355	-10.7694	1.32745
	J460.C	2.59706	3.4189	-27.9535	1.31645
	J597.A	1.31289	1.7128	-13.6024	1.3046
	J280.A	2.035	2.65028	-20.9281	1.30235
	J189.A	2.33463	3.0405	-24.0092	1.30235
	J496.A	1.93288	2.51526	-19.8088	1.3013
	J465.A	2.4028	3.11982	-24.3883	1.29841
	J313.A	1.70054	2.20038	-17.0013	1.29393
	J460.B	2.71177	3.50696	-27.0472	1.29324
	J587.B	3.93654	5.08095	-38.9256	1.29072
	J249.A	1.40718	1.81174	-13.7606	1.2875
	J538.C	0.561057	0.709403	-5.0458	1.26441
	J008.D	2.36953	2.99219	-21.179	1.26278
	J022.B	2.82964	3.56863	-25.1357	1.26116
	J395.A	0.810293	1.01689	-7.02724	1.25497
	J004.B	2.90596	3.64574	-25.1628	1.25458
	J001.A	2.49152	3.05723	-19.2417	1.22705
	J621.A	2.03079	2.48161	-15.3342	1.222
	J621.C	2.60827	3.18489	-19.6131	1.22108
	J574.A	1.03714	1.26574	-7.77557	1.22041
	J223.A	1.9985	2.42508	-14.5098	1.21345
	J460.A	1.57019	1.90488	-11.384	1.21315
	J249.C	3.98376	4.80545	-27.9486	1.20626
	J522.A	0.623049	0.7515	-4.36908	1.20617
	J592.A	0.502972	0.605227	-3.47806	1.2033
	J243.A	2.04952	2.46433	-14.1093	1.2024
	J216.A	4.94343	5.91693	-33.1123	1.19693
	J234.A	1.99607	2.36386	-12.5098	1.18426
	J003.D	1.93488	2.28637	-11.9555	1.18166
	J249.B	2.79161	3.27693	-16.5073	1.17385
	J324.A	4.38624	5.14707	-25.8784	1.17346
	J343.A	1.94357	2.27995	-11.4416	1.17308
	J018.C	3.18313	3.69518	-17.4169	1.16087
	J024.A	0.136324	0.157893	-0.733624	1.15821
	J416.A	1.70107	1.97002	-9.14785	1.1581
	J341.A	2.32724	2.69313	-12.4455	1.15722
	J319.A	3.00075	3.45791	-15.5496	1.15235
	J482.B	1.36511	1.56877	-6.92717	1.14919
	J595.A	1.20197	1.37437	-5.86389	1.14343
	J419.B	3.15096	3.60055	-15.2922	1.14268
	J534.C	0.769406	0.871545	-3.47413	1.13275
	J306.A	1.82984	2.05292	-7.58803	1.12192
	J240.A	2.89576	3.24759	-11.9668	1.1215
	J424.A	1.77439	1.98853	-7.28345	1.12068
	J484.B	0.474037	0.530431	-1.91819	1.11897
	J008.B	2.5187	2.79779	-9.49301	1.11081
	J297.A	3.44958	3.82981	-12.9332	1.11023
	J466.A	2.35647	2.61512	-8.79746	1.10976
	J433.A	0.829672	0.919714	-3.06267	1.10853
	J322.A	3.80124	4.21071	-13.9274	1.10772
	J224.A	4.09541	4.535	-14.9521	1.10734
	J614.C	0.855115	0.946092	-3.09445	1.10639
	J503.B	2.02	2.23	-7.14286	1.10396
	J311.A	4.56409	5.02992	-15.8444	1.10206
	J441.A	1.946	2.139	-6.56436	1.09917
	J441.B	2.72785	2.99739	-9.16806	1.09881
	J482.C	1.5962	1.75317	-5.33921	1.09834
	J268.A	3.49083	3.82846	-11.4838	1.09672
	J483.A	1.50709	1.64822	-4.80051	1.09365
	J499.A	3.81637	4.17308	-12.1332	1.09347
	J300.A	3.25936	3.55463	-10.0433	1.09059
	J541.B	0.219826	0.2395	-0.669181	1.0895
	J540.B	1.08877	1.18386	-3.23426	1.08733
	J497.A	4.00665	4.34118	-11.3788	1.0835
	J219.A	3.09486	3.35037	-8.6908	1.08256
	J019.A	2.77245	2.98745	-7.31287	1.07755
	J276.A	3.61149	3.88876	-9.4309	1.07677
	J591.A	1.63337	1.75638	-4.18425	1.07531
	J536.C	0.566755	0.609026	-1.43781	1.07459
	J316.A	0.635418	0.679816	-1.51013	1.06987
	J446.A	3.25014	3.47684	-7.71082	1.06975
	J529.C	0.534974	0.570226	-1.19907	1.0659
	J211.A	3.93899	4.19693	-8.77321	1.06548
	J522.B	0.920829	0.980889	-2.04286	1.06522
	J585.A	2.24094	2.38527	-4.90939	1.06441
	J615.A	2.59835	2.7475	-5.07314	1.0574
	J502.A	3.26759	3.45188	-6.2684	1.0564
	J502.B	3.27	3.45	-6.12245	1.05505
	J540.C	0.873975	0.920488	-1.58206	1.05322
	J086.A	1.05211	1.10618	-1.83906	1.05139
	Rambo-4 (113)	2.7856	2.92249	-4.65633	1.04914
	J321.A	3.35186	3.50864	-5.33256	1.04677
	J610.C	2.64091	2.75977	-4.04295	1.04501
	J173.A	0.933971	0.976	-1.42954	1.045
	J271.A	3.12221	3.26133	-4.73198	1.04456
	J011.B	1.9007	1.98405	-2.83497	1.04385
	J488.C	1.04449	1.0897	-1.53784	1.04329
	J601.B	1.44377	1.50362	-2.03569	1.04145
	J307.A	0.889174	0.925971	-1.2516	1.04138
	J020.C	3.9115	4.06469	-5.21067	1.03916
	J218.A	4.43232	4.60293	-5.80301	1.03849
	J293.A	3.32857	3.44007	-3.79236	1.0335
	J205.A	0.72507	0.748317	-0.790714	1.03206
	J418.B	1.42751	1.47156	-1.49832	1.03086
	J026.B	1.74783	1.80146	-1.82415	1.03068
	B6	3.52296	3.62466	-3.45928	1.02887
	J251.A	5.33375	5.47617	-4.84422	1.0267
	J501.A	2.38071	2.43927	-1.99188	1.0246
	J461.B	3.54504	3.61032	-2.22033	1.01841
	J612.A	0.62426	0.635059	-0.36731	1.0173
	J315.A	4.10664	4.16745	-2.06839	1.01481
	J270.A	2.5018	2.53756	-1.21632	1.01429
	J303.A	3.64148	3.69212	-1.72213	1.0139
	J469.C	2.7585	2.7965	-1.29257	1.01378
	J371.A	0.351094	0.354	-0.098852	1.00828
	J065.B	2.71777	2.7392	-0.728907	1.00789
	J469.B	1.97527	1.98894	-0.46506	1.00692
	J592.C	3.29564	3.31836	-0.772778	1.00689
	J171.A	0.486233	0.488908	-0.0909978	1.0055
	J418.A	1.09005	1.09573	-0.19312	1.00521
	J419.A	3.12016	3.13182	-0.396461	1.00374
	J463.A	7.60351	7.61906	-0.5289	1.00205
	J336.A	2.06462	2.06723	-0.0888908	1.00127
	J483.B	1.42362	1.42461	-0.0334206	1.00069
	J182.A	2.15853	2.69554	-18.2656	0.800779
3.2	Switchgrass Accession	Mean Total Dry Biomass_Moderate N (Kg)	Mean Total Dry Biomass_Low N (Kg)	NUE (Kg Kg/M2)	Fold Change (Moderate N/Low N)
	J477.B	3.24139	0.703125	86.3357	4.60998
	J500.B	2.23784	0.517372	58.5195	4.32541
	J006.C	1.80131	0.516	43.718	3.49091
	J466.B	5.4227	1.97379	117.31	2.74736
	J516.C	2.50767	0.947189	53.0776	2.64749
	J003.B	3.26153	1.45672	61.3878	2.23895
	J458.A	2.7311	1.23002	51.0572	2.22037
	J588.B	2.92058	1.32555	54.2527	2.20329
	J515.A	0.208582	0.0973571	3.78314	2.14244
	J086.B	1.2258	0.576364	22.0897	2.12678
	J335.A	1.96323	0.925953	35.2815	2.12023
	J422.A	1.59559	0.758532	28.4712	2.10352
	J396.A	0.7536	0.370317	13.0368	2.03501
	J586.A	2.7913	1.37183	48.2813	2.03472
	J312.A	5.22698	2.64012	87.9884	1.97983
	J026.C	2.35871	1.22649	38.5109	1.92314
	J596.A	0.949385	0.498684	15.33	1.90378
	J186.A	1.43518	0.773256	22.5144	1.85602
	J455.B	1.85864	1.00591	29.0041	1.84771
	J199.A	0.930814	0.519536	13.989	1.79162
	J374.A	0.265283	0.150585	3.90132	1.76169
	J521.B	1.35889	0.771543	19.9779	1.76127
	J503.A	3.13601	1.78581	45.9252	1.75607
	J608.B	0.371348	0.211824	5.426	1.7531
	J022.A	5.46454	3.13545	79.2207	1.74282
	J175.A	0.860484	0.494634	12.4439	1.73964
	J003.C	1.43345	0.82654	20.6431	1.73427
	J251.C	7.707	4.55601	107.177	1.69161
	J429.B	0.342649	0.208	4.5799	1.64735
	J594.C	4.78691	2.93267	63.0695	1.63227
	J498.A	4.68322	2.8851	61.1605	1.62324
	J456.C	5.68758	3.55655	72.484	1.59918
	J501.C	1.33263	0.836679	16.8691	1.59276
	J447.A	2.30872	1.47717	28.284	1.56293
	J308.A	4.65355	2.98515	56.7481	1.5589
	J530.B	0.382189	0.246081	4.62953	1.5531
	J331.A	3.21362	2.07019	38.892	1.55233
	J464.B	1.02842	0.669714	12.201	1.53561
	J481.C	0.328254	0.2156	3.83178	1.52252
	J500.C	1.95334	1.28845	22.6152	1.51604
	J503.B	1.86995	1.25494	20.9186	1.49007
	J517.A	0.988282	0.673354	10.7118	1.4677
	J542.A	0.993661	0.678367	10.7243	1.46478
	J599.B	0.940355	0.643317	10.1033	1.46173
	J538.A	0.966507	0.672	10.0172	1.43825
	J613.B	0.858403	0.606231	8.57729	1.41597
	J542.B	0.616837	0.435989	6.1513	1.4148
	J574.B	1.48496	1.05567	14.6017	1.40665
	J601.A	1.30046	0.937351	12.3507	1.38738
	J185.A	0.949956	0.686519	8.96044	1.38373
	J327.A	2.53295	1.8357	23.7161	1.37983
	J591.B	2.43846	1.76725	22.8302	1.3798
	J517.B	1.03325	0.753512	9.51489	1.37125
	J030.C	0.106179	0.0775	0.97547	1.37005
	J016.E	4.14808	3.03855	37.739	1.36515
	J424.A	2.21	1.63	19.7279	1.35583
	J016.D	3.40392	2.52948	29.7428	1.3457
	J231.A	5.75593	4.30946	49.1998	1.33565
	J170.A	0.866711	0.6514	7.32349	1.33054
	J045.D	0.199447	0.15	1.68187	1.32965
	J585.C	2.0901	1.57268	17.5992	1.329
	J496.C	6.4764	4.90771	53.3568	1.31964
	J339.A	2.16618	1.64309	17.7924	1.31836
	J497.C	6.88687	5.25178	55.6153	1.31134
	J603.A	1.93629	1.47776	15.5963	1.31029
	J502.B	2.25624	1.73607	17.693	1.29963
	J073.B	7.97849	6.17873	61.2165	1.29128
	J610.B	4.34088	3.36992	33.0257	1.28812
	J589.B	1.36033	1.05875	10.2577	1.28484
	J236.A	2.80848	2.19207	20.9666	1.2812
	J602.A	1.84362	1.44577	13.5324	1.27518
	J576.C	0.639881	0.502171	4.68402	1.27423
	J484.A	5.62815	4.43587	40.5538	1.26878
	J351.C	0.290941	0.23	2.07282	1.26496
	J250.A	4.26952	3.37674	30.3666	1.26439
	J498.C	4.04071	3.2025	28.5104	1.26173
	J018.A	1.99752	1.58379	14.0723	1.26122
	J340.A	4.00928	3.21162	27.1312	1.24837
	J584.A	2.07258	1.66092	14.0021	1.24785
	J434.A	0.492129	0.395	3.30372	1.2459
	J585.B	1.73823	1.39903	11.5374	1.24245
	J590.B	2.79567	2.25023	18.5525	1.2424
	J578.A	1.82931	1.48215	11.8083	1.23423
	J295.A	6.57205	5.33779	41.9818	1.23123
	J600.A	1.32834	1.08523	8.26915	1.22402
	J228.A	4.21621	3.45224	25.9854	1.2213
	J073.A	4.37807	3.6032	26.3561	1.21505
	J591.B	3.26	2.7	19.0476	1.20741
	J215.A	4.76183	3.94846	27.6659	1.206
	J584.B	2.7307	2.28209	15.2588	1.19658
	Rambo-10 (111)	4.80955	4.02245	26.7722	1.19568
	J337.A	1.71059	1.43428	9.3982	1.19265
	J259.A	2.83247	2.38696	15.1534	1.18664
	J394.C	3.05215	2.5725	16.3145	1.18645
	J597.B	2.07869	1.75585	10.9811	1.18387
	J193.A	1.08712	0.919823	5.69037	1.18188
	J190.A	3.36255	2.85016	17.428	1.17977
	J533.C	1.15741	0.985641	5.84237	1.17427
	J005.A	1.68188	1.43256	8.48024	1.17404
	J530.A	0.396194	0.338659	1.95699	1.16989
	J349.C	0.574178	0.491429	2.81462	1.16839
	J599.A	1.09045	0.935098	5.28408	1.16613
	J237.A	4.14689	3.55644	20.0834	1.16602
	J483.C	1.36241	1.17653	6.32238	1.15799
	J593.B	0.694243	0.601592	3.15141	1.15401
	J326.A	3.62703	3.15559	16.0356	1.1494
	J005.D	1.48906	1.30131	6.38623	1.14428
	J535.A	1.16759	1.02243	4.93738	1.14197
	J484.C	4.1352	3.63117	17.1437	1.13881
	J301.A	4.76454	4.20182	19.1401	1.13392
	J037.A	0.138705	0.122423	0.55382	1.133
	J499.C	2.80831	2.47981	11.1736	1.13247
	J305.A	4.68178	4.13756	18.5108	1.13153
	J323.A	5.32733	4.7097	21.008	1.13114
	J576.A	1.24033	1.10604	4.56755	1.12141
	J514.A	5.58519	4.98389	20.4521	1.12065
	J245.A	4.71345	4.20819	17.1857	1.12007
	J317.A	6.04804	5.40608	21.8352	1.11875
	J433.B	0.527007	0.473842	1.80832	1.1122
	J500.A	2.61996	2.35582	8.98442	1.11212
	J497.B	5.61142	5.05033	19.0847	1.1111
	J294.A	5.71041	5.14382	19.2719	1.11015
	J296.A	2.3611	2.13291	7.76138	1.10698
	J272.A	4.06774	3.69225	12.7719	1.1017
	J188.A	2.91637	2.65322	8.95092	1.09918
	J376.A	0.574588	0.5244	1.70708	1.09571
	J003.E	2.68611	2.45839	7.74548	1.09263
	J191.A	5.85097	5.37652	16.1377	1.08824
	J022.D	3.90549	3.60673	10.1622	1.08284
	J461.C	2.17284	2.00683	5.64651	1.08272
	J458.C	3.9287	3.63628	9.94629	1.08042
	J250.C	3.89562	3.61038	9.70201	1.07901
	J461.A	2.55833	2.37722	6.16019	1.07619
	J421.A	1.0029	0.932365	2.39916	1.07565
	J498.B	3.73175	3.49294	8.12272	1.06837
	Performer TCL-7	1.97697	1.8553	4.13859	1.06558
	J527.B	0.70009	0.661	1.3296	1.05914
	J016.A	2.8838	2.72832	5.28826	1.05699
	J617.A	1.35149	1.28259	2.34337	1.05372
	J160.A	0.570857	0.543607	0.926871	1.05013
	J458.B	2.51159	2.39703	3.8963	1.04779
	J368.A	0.299911	0.286746	0.447792	1.04591
	J538.B	0.886818	0.850698	1.22857	1.04246
	J016.C	3.26479	3.14152	4.19275	1.03924
	J318.A	2.01693	1.94131	2.57207	1.03895
	J299.A	1.38122	1.32984	1.74747	1.03863
	Rambo-5 (107)	4.05389	3.90711	4.99267	1.03757
	J368.C	0.260488	0.252	0.288711	1.03368
	J348.A	0.460011	0.445091	0.507497	1.03352
	J001.B	2.14768	2.09496	1.79323	1.02517
	J499.B	2.68905	2.62347	2.23056	1.025
	J217.A	2.15925	2.10678	1.785	1.02491
	J250.B	3.71407	3.62952	2.87598	1.0233
	AP13	2.11101	2.06862	1.44187	1.02049
	J212.A	4.74502	4.65	3.23196	1.02043
	J229.A	3.61926	3.55066	2.33356	1.01932
	J288.B	1.94813	1.925	0.786818	1.01202
	J522.C	0.840341	0.832818	0.255884	1.00903
	J610.A	3.23356	3.20694	0.905517	1.0083
	J235.A	2.60291	2.58338	0.664328	1.00756
	J587.A	3.73429	3.70852	0.876444	1.00695
	J230.A	3.97321	3.95509	0.616247	1.00458
	J208.C	1.65264	1.64772	0.167331	1.00299
	J016.B	2.12459	2.12199	0.0883938	1.00122
	J065.A	4.19485	4.19429	0.0189891	1.00013

## Sheet: Table S4
Supplemental Table S4: Correlation analysis among NUE and the related traits. A) Pairwise Pearson correlation coefficients among the NUE and related traits using best linear unbiased predictions (BLUPs) values from the switchgrass diversity panel. B) Significance of correlation analysis among NUE and the related traits and the corresponding adjusted p-value using false discovery rate (FDR) correc…
A	Dry Biomass Low N	Dry Biomass Moderate N (kg)	NUE	MidSeason Low N	EndofSeason Low N (%)	NRE Low N (%)	MidSeason Moderate N (%)	EndofSeason Mod N (%)	NRE Moderate N (%)
	(kg)		(kg kg/m2)	(%)
Dry Biomass Low N (kg)	1
Dry Biomass Moderate N (kg)	0.88	1
NUE (kg kg/m2)	-0.14	0.35	1
MidSeason Low N (%)	0	-0.02	-0.05	1
EndofSeason Low N (%)	-0.04	-0.05	-0.02	0.24	1
NRE Low N (%)	0.08	0.07	0	0.32	-0.8	1
MidSeason Moderate N (%)	0.08	0.08	-0.01	0.25	0.04	0.14	1
EndofSeason Mod N (%)	-0.06	-0.08	-0.04	0.27	0.49	-0.3	0.08	1
NRE Moderate N (%)	0.1	0.11	0.03	-0.1	-0.42	0.36	0.4	-0.83	1
B	Dry Biomass Low N (kg)	Dry Biomass Moderate N (kg)	NUE (kg kg/m2)	MidSeason Low N (%)	EndofSeason Low N (%)	NRE Low N (%)	MidSeason Moderate N (%)	EndofSeason Mod N (%)	NRE Moderate N (%)
Dry Biomass Low N (kg)	0
Dry Biomass Moderate N (kg)	1.9e-43	0
NUE (kg kg/m2)	0.22	0.00013	0
MidSeason Low N (%)	1	0.84	0.7	0
EndofSeason Low N (%)	0.74	0.7	0.85	0.01	0
NRE Low N (%)	0.56	0.56	0.98	0	3.38e-30	0
MidSeason Moderate N (%)	0.56	0.56	0.98	0.01	0.74	0.23	0
EndofSeason Mod N (%)	0.63	0.56	0.76	0	9.18e-09	0	0.56	0
NRE Moderate N (%)	0.47	0.42	0.84	0.45	1.4e-06	5.8e-05	6.9e-06	9.3e-35	0

## Sheet: Table S5
	Supplemental Table S5: GWAS summary of NUE and the related traits. Trait, SNP, chromosome, position, major allele (A1), minor allele (A2), minor allele frequency (MAF), effect size , p-value, genename, gene distance from the peak SNP and its corresponding orthologs of Arabidopsis and rice are summarized. Switchgrass is a polypoid consisting of 2 genome - K and N. It consists of 18 chromosome wher…
	Trait	SNP	Chromosome	Position (bp)	A1	A2	MAF	Effect size	P.value	GENENAME	Gene distance from the Peak SNP (bp)	Best hit Arabidopsis gene	Arabidopsis gene symbol	Arabidopsis gene description	Best hit Rice gene	Rice gene description
	Dry Biomass Low N	Chr04N_27154685	13 (4N)	27154685	C	G	0.171875	0.606757	2.66e-08	Pavir.4NG205800	1576	AT5G09370.1		Bifunctional inhibitor/lipid-transfer protein/seed storage 2S albumin superfamily protein	LOC_Os06g23360.1	LTPL70 - Protease inhibitor/seed storage/LTP family protein precursor, expressed
	Dry Biomass Low N	Chr04N_27122245	13 (4N)	27122245	A	C	0.0736842	0.874838	5.55e-08	Pavir.4NG206100	-12068
	Dry Biomass Low N	Chr04N_27154685	13 (4N)	27154685	C	G	0.171875	0.606757	2.66e-08	Pavir.4NG206111	-1076	AT3G61780.1	emb1703	embryo defective 1703	LOC_Os06g23370.1	expressed protein
	Dry Biomass Low N	Chr04N_27154685	13 (4N)	27154685	C	G	0.171875	0.606757	2.66e-08	Pavir.4NG205700	6167
	Dry Biomass Low N	Chr04N_27122245	13 (4N)	27122245	A	C	0.0736842	0.874838	5.55e-08	Pavir.4NG206200	-14988	AT1G47056.1	VFB1	VIER F-box proteine 1
	Dry Biomass Low N	Chr06K_5296251	6 (6K)	5296251	A	G	0.0659722	0.797716	6.55e-08	Pavir.6KG056700	6252
	Dry Biomass Low N	Chr07K_7488014	7 (7K)	7488014	A	G	0.0894737	0.799947	9.16e-08	Pavir.7KG054354	-8575	AT5G24670.1		Cytidine/deoxycytidylate deaminase family protein	LOC_Os09g04210.2	hydrolase/ zinc ion binding protein, putative, expressed
	Dry Biomass Low N	Chr07K_30638440	7 (7K)	30638440	A	G	0.040636	1.10518	7.66e-08	Pavir.7KG121911	-23483
	Dry Biomass Low N	Chr07K_30638440	7 (7K)	30638440	A	G	0.040636	1.10518	7.66e-08	Pavir.7KG121966	16393	AT1G08250.1	ADT6	arogenate dehydratase 6	LOC_Os04g33390.1	prephenate dehydratase domain containing protein, expressed
	Dry Biomass Low N	Chr09N_3507446	18 (9N)	3507446	T	C	0.0738832	0.897522	9.4e-08	Pavir.9NG063582	-5170	AT3G57510.1	ADPG1	Pectin lyase-like superfamily protein	LOC_Os07g10740.1	polygalacturonase, putative, expressed
	Dry Biomass Low N	Chr09N_3507446	18 (9N)	3507446	T	C	0.0738832	0.897522	9.4e-08	Pavir.9NG063655	0	AT3G57510.1	ADPG1	Pectin lyase-like superfamily protein	LOC_Os07g10740.2	polygalacturonase, putative, expressed
	Dry Biomass Low N	Chr09N_3507446	18 (9N)	3507446	T	C	0.0738832	0.897522	9.4e-08	Pavir.9NG063728	6814	AT5G19855.1		Chaperonin-like RbcX protein	LOC_Os03g59320.1	expressed protein
	Dry Biomass Moderate N	Chr02K_1382166	2 (2K)	1382166	T	C	0.313589	0.645648	3.24e-08	Pavir.2KG022800	596	AT3G14470.1		NB-ARC domain-containing disease resistance protein	LOC_Os07g02630.2	expressed protein
	Dry Biomass Moderate N	Chr02K_1382166	2 (2K)	1382166	T	C	0.313589	0.645648	3.24e-08	Pavir.2KG026148	-773	AT3G14470.1		NB-ARC domain-containing disease resistance protein	LOC_Os07g02630.2	expressed protein
	Dry Biomass Moderate N	Chr02K_1382166	2 (2K)	1382166	T	C	0.313589	0.645648	3.24e-08	Pavir.2KG022816	3336
	Dry Biomass Moderate N	Chr02K_1382166	2 (2K)	1382166	T	C	0.313589	0.645648	3.24e-08	Pavir.2KG022832	5319
	Dry Biomass Moderate N	Chr02K_1382166	2 (2K)	1382166	T	C	0.313589	0.645648	3.24e-08	Pavir.2KG022600	8192
	Dry Biomass Moderate N	Chr03K_50484437	3 (3K)	50484437	A	G	0.0774648	0.793467	9.54e-08	Pavir.3KG426400	2321	AT2G28120.1		Major facilitator superfamily protein	LOC_Os12g29950.1	nodulin, putative, expressed
	Dry Biomass Moderate N	Chr03K_50484437	3 (3K)	50484437	A	G	0.0774648	0.793467	9.54e-08	Pavir.3KG426500	5634	AT4G27745.1		Yippee family putative zinc-binding protein	LOC_Os12g29960.1	yippee zinc-binding protein, putative, expressed
	Dry Biomass Moderate N	Chr05N_69724386	14 (5N)	69724386	A	G	0.0399306	1.345	1.65e-08	Pavir.5NG616800	9669	AT4G15840.1		BTB/POZ domain-containing protein	LOC_Os01g70670.2	BTBM1 - Bric-a-Brac, Tramtrack, Broad Complex BTB domain with Meprin and TRAF Homology MATH domain, expressed
	Dry Biomass Moderate N	Chr06K_45799220	6 (6K)	45799220	T	G	0.0885417	0.845531	4.16e-08	Pavir.6KG383700	0	AT3G14460.1		LRR and NB-ARC domains-containing disease resistance protein	LOC_Os08g43000.1	CC-NBS-LRR, putative, expressed
	Dry Biomass Moderate N	Chr06K_45799220	6 (6K)	45799220	T	G	0.0885417	0.845531	4.16e-08	Pavir.6KG383800	-1390
	Dry Biomass Moderate N	Chr06N_45879490	15 (6N)	45879490	G	A	0.0856643	1.0401	5.43e-10	Pavir.6NG264600	-7703	AT4G34050.1	CCoAOMT1	S-adenosyl-L-methionine-dependent methyltransferases superfamily protein	LOC_Os08g38900.1	caffeoyl-CoA O-methyltransferase, putative, expressed
	Dry Biomass Moderate N	Chr06N_45879490	15 (6N)	45879490	G	A	0.0856643	1.0401	5.43e-10	Pavir.6NG264700	-9	AT4G34050.1	CCoAOMT1	S-adenosyl-L-methionine-dependent methyltransferases superfamily protein	LOC_Os08g38900.1	caffeoyl-CoA O-methyltransferase, putative, expressed
	NUE	Chr04K_12650080	4 (4K)	12650080	T	C	0.0773381	14.8804	8.51e-09	Pavir.4KG212000	-4402	AT5G56530.1		Protein of Unknown Function (DUF239)	LOC_Os06g45920.1	ZmEBE-1 protein, putative, expressed
	NUE	Chr08K_12432787	8 (8K)	12432787	A	G	0.0627376	18.3519	4.07e-08	Pavir.8KG136001	-7395	AT4G38170.1	FRS9	FAR1-related sequence 9	LOC_Os12g12380.1	transposon protein, putative, unclassified, expressed
	NUE	Chr08K_12432787	8 (8K)	12432787	A	G	0.0627376	18.3519	4.07e-08	Pavir.8KG136200	0	AT2G02470.1	AL6	alfin-like 6	LOC_Os11g14010.1	PHD finger protein, putative, expressed
	NRE Low N	Chr06K_39405144	6 (6K)	39405144	T	C	0.0330882	-0.115187	5.11e-08	Pavir.6KG295200	-17487	AT1G49470.1		Family of unknown function (DUF716)	LOC_Os08g36040.1	plant viral response family protein, putative, expressed
	NRE Low N	Chr06K_39405144	6 (6K)	39405144	T	C	0.0330882	-0.115187	5.11e-08	Pavir.6KG295400	11840	AT2G41940.1	ZFP8	zinc finger protein 8	LOC_Os08g36110.1	ZOS8-06 - C2H2 zinc finger protein, expressed
	NRE Moderate N	Chr04N_11319185	13 (4N)	11319185	C	A	0.0343511	-0.159005	3.85e-08	Pavir.4NG104600	7225	AT3G28150.1	TBL22	TRICHOME BIREFRINGENCE-LIKE 22	LOC_Os06g12820.1	proteins of unknown function domain containing protein, expressed
	NRE Moderate N	Chr04N_11319251	13 (4N)	11319251	T	C	0.0343511	-0.159005	3.85e-08	Pavir.4NG104600	7159	AT3G28150.1	TBL22	TRICHOME BIREFRINGENCE-LIKE 22	LOC_Os06g12820.1	proteins of unknown function domain containing protein, expressed
	NRE Moderate N	Chr04N_11319283	13 (4N)	11319283	T	C	0.0343511	-0.159005	3.85e-08	Pavir.4NG104600	7127	AT3G28150.1	TBL22	TRICHOME BIREFRINGENCE-LIKE 22	LOC_Os06g12820.1	proteins of unknown function domain containing protein, expressed
	NRE Moderate N	Chr04N_11319963	13 (4N)	11319963	C	A	0.0351562	-0.158744	4.12e-08	Pavir.4NG104600	6447	AT3G28150.1	TBL22	TRICHOME BIREFRINGENCE-LIKE 22	LOC_Os06g12820.1	proteins of unknown function domain containing protein, expressed
1444	NRE Moderate N	Chr04N_11318086	13 (4N)	11318086	G	A	0.0305344	-0.168799	3.49e-08	Pavir.4NG104800	-7111	AT1G70230.1	TBL27	TRICHOME BIREFRINGENCE-LIKE 27	LOC_Os06g12840.1	expressed protein
1419	NRE Moderate N	Chr04N_11318086	13 (4N)	11318086	G	A	0.0305344	-0.168799	3.49e-08	Pavir.4NG105319	3608	AT1G70230.1	TBL27	TRICHOME BIREFRINGENCE-LIKE 27	LOC_Os06g12860.1	proteins of unknown function domain containing protein, putative, expressed
	NRE Moderate N	Chr04N_11319283	13 (4N)	11319283	T	C	0.0343511	-0.159005	3.85e-08	Pavir.4NG105319	2411	AT1G70230.1	TBL27	TRICHOME BIREFRINGENCE-LIKE 27	LOC_Os06g12860.1	proteins of unknown function domain containing protein, putative, expressed
	NRE Moderate N	Chr04N_11319251	13 (4N)	11319251	T	C	0.0343511	-0.159005	3.85e-08	Pavir.4NG105319	2443	AT1G70230.1	TBL27	TRICHOME BIREFRINGENCE-LIKE 27	LOC_Os06g12860.1	proteins of unknown function domain containing protein, putative, expressed
	NRE Moderate N	Chr04N_11319185	13 (4N)	11319185	C	A	0.0343511	-0.159005	3.85e-08	Pavir.4NG105319	2509	AT1G70230.1	TBL27	TRICHOME BIREFRINGENCE-LIKE 27	LOC_Os06g12860.1	proteins of unknown function domain containing protein, putative, expressed
	NRE Moderate N	Chr04N_11319963	13 (4N)	11319963	C	A	0.0351562	-0.158744	4.12e-08	Pavir.4NG105319	1731	AT1G70230.1	TBL27	TRICHOME BIREFRINGENCE-LIKE 27	LOC_Os06g12860.1	proteins of unknown function domain containing protein, putative, expressed

## Sheet: Table S6
Supplemental Table S6: Pairwise LD estimate between GWAS peak SNP Chr06N_45879490 (associated with dry biomass at moderate N) and SNPs spanning 20kb interval from the GWAs peak SNP. R2 is sorted in descending order.
GWAS Peak SNP	SNPs spanning 20kb interval from GWAS peak SNP	r2
Chr06N_45879490	Chr06N_45879490	1
Chr06N_45879490	Chr06N_45879322	0.576301
Chr06N_45879490	Chr06N_45879172	0.552012
Chr06N_45879490	Chr06N_45879369	0.520869
Chr06N_45879490	Chr06N_45879412	0.439913
Chr06N_45879490	Chr06N_45877740	0.366203
Chr06N_45879490	Chr06N_45878604	0.308144
Chr06N_45879490	Chr06N_45877479	0.275729
Chr06N_45879490	Chr06N_45877991	0.242713
Chr06N_45879490	Chr06N_45886500	0.188441
Chr06N_45879490	Chr06N_45885920	0.179181
Chr06N_45879490	Chr06N_45886097	0.173029
Chr06N_45879490	Chr06N_45886650	0.165771
Chr06N_45879490	Chr06N_45886327	0.161692
Chr06N_45879490	Chr06N_45885978	0.156921
Chr06N_45879490	Chr06N_45885678	0.147037
Chr06N_45879490	Chr06N_45878904	0.141511
Chr06N_45879490	Chr06N_45877421	0.134755
Chr06N_45879490	Chr06N_45886841	0.129778
Chr06N_45879490	Chr06N_45877181	0.127705
Chr06N_45879490	Chr06N_45886595	0.126649
Chr06N_45879490	Chr06N_45886601	0.123915
Chr06N_45879490	Chr06N_45886464	0.117897
Chr06N_45879490	Chr06N_45885882	0.113954
Chr06N_45879490	Chr06N_45886472	0.112622
Chr06N_45879490	Chr06N_45888838	0.112344
Chr06N_45879490	Chr06N_45885517	0.112155
Chr06N_45879490	Chr06N_45886490	0.111551
Chr06N_45879490	Chr06N_45884938	0.0933077
Chr06N_45879490	Chr06N_45879773	0.0930399
Chr06N_45879490	Chr06N_45885142	0.0877158
Chr06N_45879490	Chr06N_45879901	0.0871413
Chr06N_45879490	Chr06N_45878370	0.0869519
Chr06N_45879490	Chr06N_45887743	0.083111
Chr06N_45879490	Chr06N_45877497	0.0787539
Chr06N_45879490	Chr06N_45871770	0.0766717
Chr06N_45879490	Chr06N_45884873	0.0677782
Chr06N_45879490	Chr06N_45885097	0.0649602
Chr06N_45879490	Chr06N_45877785	0.0603902
Chr06N_45879490	Chr06N_45869724	0.0600555
Chr06N_45879490	Chr06N_45872175	0.0574511
Chr06N_45879490	Chr06N_45870132	0.0573564
Chr06N_45879490	Chr06N_45872446	0.0569007
Chr06N_45879490	Chr06N_45885151	0.0567633
Chr06N_45879490	Chr06N_45885085	0.0557694
Chr06N_45879490	Chr06N_45888362	0.0555979
Chr06N_45879490	Chr06N_45875012	0.0535887
Chr06N_45879490	Chr06N_45873066	0.0514485
Chr06N_45879490	Chr06N_45889069	0.0497111
Chr06N_45879490	Chr06N_45878709	0.0405882
Chr06N_45879490	Chr06N_45885642	0.0399941
Chr06N_45879490	Chr06N_45872946	0.0399071
Chr06N_45879490	Chr06N_45869594	0.0392668
Chr06N_45879490	Chr06N_45870362	0.0371351
Chr06N_45879490	Chr06N_45875149	0.0359316
Chr06N_45879490	Chr06N_45885462	0.0353199
Chr06N_45879490	Chr06N_45872514	0.0352539
Chr06N_45879490	Chr06N_45872922	0.0343292
Chr06N_45879490	Chr06N_45879826	0.03345
Chr06N_45879490	Chr06N_45872968	0.033421
Chr06N_45879490	Chr06N_45885788	0.0318752
Chr06N_45879490	Chr06N_45870366	0.031273
Chr06N_45879490	Chr06N_45879865	0.0303708
Chr06N_45879490	Chr06N_45877670	0.0300415
Chr06N_45879490	Chr06N_45887263	0.0297372
Chr06N_45879490	Chr06N_45877672	0.0283195
Chr06N_45879490	Chr06N_45876713	0.028258
Chr06N_45879490	Chr06N_45876614	0.0280935
Chr06N_45879490	Chr06N_45885809	0.0276877
Chr06N_45879490	Chr06N_45888416	0.0274945
Chr06N_45879490	Chr06N_45873751	0.0250641
Chr06N_45879490	Chr06N_45885731	0.0243525
Chr06N_45879490	Chr06N_45884817	0.0241771
Chr06N_45879490	Chr06N_45888705	0.0239817
Chr06N_45879490	Chr06N_45879617	0.0238503
Chr06N_45879490	Chr06N_45887831	0.0233703
Chr06N_45879490	Chr06N_45872429	0.0229457
Chr06N_45879490	Chr06N_45873278	0.0218392
Chr06N_45879490	Chr06N_45887861	0.0216357
Chr06N_45879490	Chr06N_45874193	0.0215496
Chr06N_45879490	Chr06N_45887562	0.0215335
Chr06N_45879490	Chr06N_45876501	0.021332
Chr06N_45879490	Chr06N_45879932	0.0205501
Chr06N_45879490	Chr06N_45873679	0.0200281
Chr06N_45879490	Chr06N_45872130	0.0197975
Chr06N_45879490	Chr06N_45879473	0.0197867
Chr06N_45879490	Chr06N_45872886	0.0196112
Chr06N_45879490	Chr06N_45877792	0.0195
Chr06N_45879490	Chr06N_45884782	0.0190645
Chr06N_45879490	Chr06N_45877521	0.0187204
Chr06N_45879490	Chr06N_45878000	0.0183488
Chr06N_45879490	Chr06N_45886869	0.018254
Chr06N_45879490	Chr06N_45888147	0.0181026
Chr06N_45879490	Chr06N_45879477	0.0180867
Chr06N_45879490	Chr06N_45888686	0.0178851
Chr06N_45879490	Chr06N_45873366	0.0173955
Chr06N_45879490	Chr06N_45872120	0.0171639
Chr06N_45879490	Chr06N_45869613	0.01712
Chr06N_45879490	Chr06N_45872104	0.0169623
Chr06N_45879490	Chr06N_45889402	0.0169357
Chr06N_45879490	Chr06N_45880429	0.0163132
Chr06N_45879490	Chr06N_45886385	0.0162485
Chr06N_45879490	Chr06N_45886429	0.0158955
Chr06N_45879490	Chr06N_45884649	0.0158904
Chr06N_45879490	Chr06N_45876582	0.0158776
Chr06N_45879490	Chr06N_45874015	0.0158772
Chr06N_45879490	Chr06N_45884835	0.0158274
Chr06N_45879490	Chr06N_45869981	0.0158128
Chr06N_45879490	Chr06N_45887448	0.0156717
Chr06N_45879490	Chr06N_45886728	0.0154402
Chr06N_45879490	Chr06N_45889463	0.0152317
Chr06N_45879490	Chr06N_45886599	0.0146731
Chr06N_45879490	Chr06N_45885254	0.0137419
Chr06N_45879490	Chr06N_45886702	0.0136716
Chr06N_45879490	Chr06N_45873356	0.0136407
Chr06N_45879490	Chr06N_45885652	0.0132787
Chr06N_45879490	Chr06N_45874665	0.0132689
Chr06N_45879490	Chr06N_45886552	0.0131947
Chr06N_45879490	Chr06N_45886141	0.0129077
Chr06N_45879490	Chr06N_45874664	0.0127928
Chr06N_45879490	Chr06N_45886424	0.0127537
Chr06N_45879490	Chr06N_45885117	0.0123609
Chr06N_45879490	Chr06N_45877460	0.0122938
Chr06N_45879490	Chr06N_45876711	0.0121538
Chr06N_45879490	Chr06N_45887258	0.0119988
Chr06N_45879490	Chr06N_45886461	0.0117648
Chr06N_45879490	Chr06N_45886631	0.0116579
Chr06N_45879490	Chr06N_45885822	0.0111888
Chr06N_45879490	Chr06N_45885926	0.0111625
Chr06N_45879490	Chr06N_45874659	0.0110805
Chr06N_45879490	Chr06N_45885651	0.0109142
Chr06N_45879490	Chr06N_45877423	0.0108869
Chr06N_45879490	Chr06N_45873375	0.0107163
Chr06N_45879490	Chr06N_45886151	0.0105008
Chr06N_45879490	Chr06N_45876861	0.0104841
Chr06N_45879490	Chr06N_45886653	0.0104646
Chr06N_45879490	Chr06N_45869539	0.0103786
Chr06N_45879490	Chr06N_45872571	0.0103189
Chr06N_45879490	Chr06N_45886435	0.0100133
Chr06N_45879490	Chr06N_45886070	0.00958512
Chr06N_45879490	Chr06N_45887951	0.00954232
Chr06N_45879490	Chr06N_45884630	0.00938018
Chr06N_45879490	Chr06N_45884965	0.00936278
Chr06N_45879490	Chr06N_45878706	0.0092896
Chr06N_45879490	Chr06N_45886536	0.0092502
Chr06N_45879490	Chr06N_45877456	0.00908172
Chr06N_45879490	Chr06N_45886363	0.00897448
Chr06N_45879490	Chr06N_45876721	0.00893547
Chr06N_45879490	Chr06N_45871530	0.00871709
Chr06N_45879490	Chr06N_45874202	0.00869413
Chr06N_45879490	Chr06N_45869489	0.00853941
Chr06N_45879490	Chr06N_45879358	0.00852247
Chr06N_45879490	Chr06N_45876819	0.00845411
Chr06N_45879490	Chr06N_45873857	0.00808701
Chr06N_45879490	Chr06N_45886395	0.00779432
Chr06N_45879490	Chr06N_45889183	0.00776183
Chr06N_45879490	Chr06N_45871786	0.00775444
Chr06N_45879490	Chr06N_45870068	0.00724923
Chr06N_45879490	Chr06N_45874716	0.00702071
Chr06N_45879490	Chr06N_45886666	0.00692222
Chr06N_45879490	Chr06N_45885436	0.00685848
Chr06N_45879490	Chr06N_45886361	0.0068129
Chr06N_45879490	Chr06N_45878956	0.00660613
Chr06N_45879490	Chr06N_45888778	0.00656046
Chr06N_45879490	Chr06N_45874312	0.00652928
Chr06N_45879490	Chr06N_45887718	0.00652036
Chr06N_45879490	Chr06N_45876459	0.00630414
Chr06N_45879490	Chr06N_45871842	0.00615613
Chr06N_45879490	Chr06N_45886598	0.00604798
Chr06N_45879490	Chr06N_45877666	0.00596571
Chr06N_45879490	Chr06N_45885602	0.00595425
Chr06N_45879490	Chr06N_45874610	0.00592637
Chr06N_45879490	Chr06N_45878109	0.00582932
Chr06N_45879490	Chr06N_45877817	0.00570902
Chr06N_45879490	Chr06N_45878877	0.00558706
Chr06N_45879490	Chr06N_45877870	0.00551497
Chr06N_45879490	Chr06N_45870172	0.00548717
Chr06N_45879490	Chr06N_45886640	0.00547037
Chr06N_45879490	Chr06N_45877498	0.00538776
Chr06N_45879490	Chr06N_45870079	0.00533581
Chr06N_45879490	Chr06N_45873089	0.00533581
Chr06N_45879490	Chr06N_45877208	0.00530576
Chr06N_45879490	Chr06N_45885365	0.00521712
Chr06N_45879490	Chr06N_45885146	0.00514641
Chr06N_45879490	Chr06N_45875021	0.00503814
Chr06N_45879490	Chr06N_45877818	0.00475345
Chr06N_45879490	Chr06N_45877420	0.00449534
Chr06N_45879490	Chr06N_45870121	0.00449362
Chr06N_45879490	Chr06N_45885795	0.00442005
Chr06N_45879490	Chr06N_45886511	0.00438145
Chr06N_45879490	Chr06N_45876790	0.00436538
Chr06N_45879490	Chr06N_45887939	0.00428436
Chr06N_45879490	Chr06N_45872324	0.00423412
Chr06N_45879490	Chr06N_45888372	0.0042011
Chr06N_45879490	Chr06N_45886454	0.00419304
Chr06N_45879490	Chr06N_45885384	0.00407497
Chr06N_45879490	Chr06N_45879130	0.0039606
Chr06N_45879490	Chr06N_45876650	0.00384028
Chr06N_45879490	Chr06N_45876891	0.00374138
Chr06N_45879490	Chr06N_45877848	0.00353759
Chr06N_45879490	Chr06N_45869576	0.00344195
Chr06N_45879490	Chr06N_45875086	0.00336564
Chr06N_45879490	Chr06N_45874187	0.00336509
Chr06N_45879490	Chr06N_45870380	0.00334277
Chr06N_45879490	Chr06N_45877658	0.00333836
Chr06N_45879490	Chr06N_45874166	0.00331282
Chr06N_45879490	Chr06N_45888447	0.00326401
Chr06N_45879490	Chr06N_45886617	0.00325152
Chr06N_45879490	Chr06N_45886620	0.0031808
Chr06N_45879490	Chr06N_45877384	0.00310669
Chr06N_45879490	Chr06N_45873846	0.00309998
Chr06N_45879490	Chr06N_45869567	0.00303117
Chr06N_45879490	Chr06N_45877450	0.00279517
Chr06N_45879490	Chr06N_45877845	0.00269589
Chr06N_45879490	Chr06N_45884870	0.00263815
Chr06N_45879490	Chr06N_45886562	0.00242553
Chr06N_45879490	Chr06N_45886196	0.00233983
Chr06N_45879490	Chr06N_45888713	0.00228035
Chr06N_45879490	Chr06N_45887210	0.00223338
Chr06N_45879490	Chr06N_45877615	0.00208092
Chr06N_45879490	Chr06N_45885810	0.00194544
Chr06N_45879490	Chr06N_45885885	0.00191146
Chr06N_45879490	Chr06N_45871895	0.00187139
Chr06N_45879490	Chr06N_45871181	0.00179125
Chr06N_45879490	Chr06N_45874901	0.00177447
Chr06N_45879490	Chr06N_45876622	0.00174009
Chr06N_45879490	Chr06N_45888330	0.00166878
Chr06N_45879490	Chr06N_45874762	0.00163226
Chr06N_45879490	Chr06N_45869687	0.00157324
Chr06N_45879490	Chr06N_45874681	0.0015233
Chr06N_45879490	Chr06N_45888096	0.00152117
Chr06N_45879490	Chr06N_45886724	0.00148957
Chr06N_45879490	Chr06N_45872394	0.00144726
Chr06N_45879490	Chr06N_45870351	0.00140042
Chr06N_45879490	Chr06N_45888097	0.00132787
Chr06N_45879490	Chr06N_45889526	0.00132596
Chr06N_45879490	Chr06N_45869501	0.00127149
Chr06N_45879490	Chr06N_45875100	0.00123396
Chr06N_45879490	Chr06N_45877213	0.0011789
Chr06N_45879490	Chr06N_45876450	0.001167
Chr06N_45879490	Chr06N_45877444	0.00116332
Chr06N_45879490	Chr06N_45877379	0.000987481
Chr06N_45879490	Chr06N_45878004	0.000940987
Chr06N_45879490	Chr06N_45874156	0.000898905
Chr06N_45879490	Chr06N_45872597	0.000870167
Chr06N_45879490	Chr06N_45874106	0.00084389
Chr06N_45879490	Chr06N_45877751	0.000837064
Chr06N_45879490	Chr06N_45875801	0.00083169
Chr06N_45879490	Chr06N_45886162	0.000800476
Chr06N_45879490	Chr06N_45877736	0.000793914
Chr06N_45879490	Chr06N_45886378	0.000779895
Chr06N_45879490	Chr06N_45870062	0.000755007
Chr06N_45879490	Chr06N_45869566	0.000689144
Chr06N_45879490	Chr06N_45876616	0.000674033
Chr06N_45879490	Chr06N_45886499	0.000621864
Chr06N_45879490	Chr06N_45878677	0.000540608
Chr06N_45879490	Chr06N_45874526	0.000485123
Chr06N_45879490	Chr06N_45885686	0.000431314
Chr06N_45879490	Chr06N_45887924	0.000424466
Chr06N_45879490	Chr06N_45885925	0.000421445
Chr06N_45879490	Chr06N_45879467	0.000407182
Chr06N_45879490	Chr06N_45877879	0.000325163
Chr06N_45879490	Chr06N_45869675	0.00031806
Chr06N_45879490	Chr06N_45885756	0.000264894
Chr06N_45879490	Chr06N_45877610	0.000227423
Chr06N_45879490	Chr06N_45874099	0.000219419
Chr06N_45879490	Chr06N_45877155	0.000172541
Chr06N_45879490	Chr06N_45874124	9.84875e-05
Chr06N_45879490	Chr06N_45888117	9.06004e-05
Chr06N_45879490	Chr06N_45872018	8.22972e-05
Chr06N_45879490	Chr06N_45872603	5.43394e-05
Chr06N_45879490	Chr06N_45872094	4.29796e-05
Chr06N_45879490	Chr06N_45873942	3.94987e-05
Chr06N_45879490	Chr06N_45876447	3.41324e-05
Chr06N_45879490	Chr06N_45887944	2.8719e-05
Chr06N_45879490	Chr06N_45869557	2.22629e-05
Chr06N_45879490	Chr06N_45874192	2.00287e-05
Chr06N_45879490	Chr06N_45877319	1.88844e-05
Chr06N_45879490	Chr06N_45885827	1.47621e-05
Chr06N_45879490	Chr06N_45885728	1.12585e-05
Chr06N_45879490	Chr06N_45878716	6.33888e-06
Chr06N_45879490	Chr06N_45873159	6.9897e-07
Chr06N_45879490	Chr06N_45876019	6.49188e-08
Chr06N_45879490	Chr06N_45887869	1.96442e-08

## Sheet: Table S7
Supplemental Table S7: Pairwise LD estimate between GWAS peak SNP Chr08K_12432787 (associated with NUE) and the SNPs spanning 20kb interval from the GWAS peak SNP. R2 is sorted in descending order.
GWAS Peak SNP	SNPs spanning 20kb interval from GWAS peak SNP	r2
Chr08K_12432787	Chr08K_12432787	1
Chr08K_12432787	Chr08K_12432786	0.784596
Chr08K_12432787	Chr08K_12433642	0.209994
Chr08K_12432787	Chr08K_12433942	0.199401
Chr08K_12432787	Chr08K_12433726	0.184207
Chr08K_12432787	Chr08K_12434131	0.160762
Chr08K_12432787	Chr08K_12431548	0.0848558
Chr08K_12432787	Chr08K_12437855	0.0330498
Chr08K_12432787	Chr08K_12429493	0.0323207
Chr08K_12432787	Chr08K_12426584	0.02925
Chr08K_12432787	Chr08K_12424618	0.0274012
Chr08K_12432787	Chr08K_12428396	0.0264651
Chr08K_12432787	Chr08K_12436483	0.0250961
Chr08K_12432787	Chr08K_12426873	0.0246332
Chr08K_12432787	Chr08K_12439394	0.024415
Chr08K_12432787	Chr08K_12422573	0.0241987
Chr08K_12432787	Chr08K_12438423	0.0239611
Chr08K_12432787	Chr08K_12435973	0.0227299
Chr08K_12432787	Chr08K_12424095	0.0223084
Chr08K_12432787	Chr08K_12441661	0.0221936
Chr08K_12432787	Chr08K_12424633	0.0218853
Chr08K_12432787	Chr08K_12438642	0.0216092
Chr08K_12432787	Chr08K_12438570	0.0210377
Chr08K_12432787	Chr08K_12440370	0.0207587
Chr08K_12432787	Chr08K_12424135	0.0194109
Chr08K_12432787	Chr08K_12441970	0.0193729
Chr08K_12432787	Chr08K_12426713	0.0189572
Chr08K_12432787	Chr08K_12440542	0.0189403
Chr08K_12432787	Chr08K_12425677	0.0184427
Chr08K_12432787	Chr08K_12438937	0.0183924
Chr08K_12432787	Chr08K_12426566	0.0182636
Chr08K_12432787	Chr08K_12427980	0.017879
Chr08K_12432787	Chr08K_12438496	0.0173148
Chr08K_12432787	Chr08K_12427766	0.0171951
Chr08K_12432787	Chr08K_12441487	0.0167348
Chr08K_12432787	Chr08K_12441827	0.015707
Chr08K_12432787	Chr08K_12441850	0.0155499
Chr08K_12432787	Chr08K_12428812	0.0151839
Chr08K_12432787	Chr08K_12428859	0.0150368
Chr08K_12432787	Chr08K_12435335	0.0150276
Chr08K_12432787	Chr08K_12442838	0.0146337
Chr08K_12432787	Chr08K_12438622	0.0145531
Chr08K_12432787	Chr08K_12442147	0.0141196
Chr08K_12432787	Chr08K_12435140	0.0140217
Chr08K_12432787	Chr08K_12437383	0.0138503
Chr08K_12432787	Chr08K_12426649	0.0137127
Chr08K_12432787	Chr08K_12425167	0.0135047
Chr08K_12432787	Chr08K_12436130	0.0132023
Chr08K_12432787	Chr08K_12436868	0.0131641
Chr08K_12432787	Chr08K_12426411	0.0131465
Chr08K_12432787	Chr08K_12426468	0.0129821
Chr08K_12432787	Chr08K_12431808	0.0127323
Chr08K_12432787	Chr08K_12442187	0.0127135
Chr08K_12432787	Chr08K_12426297	0.0126421
Chr08K_12432787	Chr08K_12440507	0.0124339
Chr08K_12432787	Chr08K_12422825	0.0123896
Chr08K_12432787	Chr08K_12426334	0.0122669
Chr08K_12432787	Chr08K_12435181	0.0122367
Chr08K_12432787	Chr08K_12427556	0.0122192
Chr08K_12432787	Chr08K_12436053	0.011831
Chr08K_12432787	Chr08K_12439934	0.0116636
Chr08K_12432787	Chr08K_12440105	0.0116374
Chr08K_12432787	Chr08K_12429062	0.0113142
Chr08K_12432787	Chr08K_12435244	0.0113028
Chr08K_12432787	Chr08K_12439235	0.0112336
Chr08K_12432787	Chr08K_12436400	0.0111679
Chr08K_12432787	Chr08K_12429204	0.0109721
Chr08K_12432787	Chr08K_12438176	0.010855
Chr08K_12432787	Chr08K_12429132	0.0108214
Chr08K_12432787	Chr08K_12441500	0.0104907
Chr08K_12432787	Chr08K_12439512	0.0103459
Chr08K_12432787	Chr08K_12438643	0.0101962
Chr08K_12432787	Chr08K_12427173	0.0100325
Chr08K_12432787	Chr08K_12431070	0.00996835
Chr08K_12432787	Chr08K_12433163	0.00985396
Chr08K_12432787	Chr08K_12439273	0.0097798
Chr08K_12432787	Chr08K_12427085	0.00976626
Chr08K_12432787	Chr08K_12427420	0.00955018
Chr08K_12432787	Chr08K_12439846	0.0094687
Chr08K_12432787	Chr08K_12437478	0.00925974
Chr08K_12432787	Chr08K_12438815	0.00919476
Chr08K_12432787	Chr08K_12426169	0.00911172
Chr08K_12432787	Chr08K_12426049	0.00908425
Chr08K_12432787	Chr08K_12426264	0.00890602
Chr08K_12432787	Chr08K_12427244	0.00890014
Chr08K_12432787	Chr08K_12438474	0.00880471
Chr08K_12432787	Chr08K_12425364	0.00862524
Chr08K_12432787	Chr08K_12437391	0.00861465
Chr08K_12432787	Chr08K_12425816	0.00785149
Chr08K_12432787	Chr08K_12435652	0.00780378
Chr08K_12432787	Chr08K_12439197	0.00771333
Chr08K_12432787	Chr08K_12435254	0.00763589
Chr08K_12432787	Chr08K_12425183	0.00748125
Chr08K_12432787	Chr08K_12429533	0.00737766
Chr08K_12432787	Chr08K_12425917	0.00735972
Chr08K_12432787	Chr08K_12425729	0.00719633
Chr08K_12432787	Chr08K_12438131	0.00711947
Chr08K_12432787	Chr08K_12427419	0.00695113
Chr08K_12432787	Chr08K_12425578	0.00695007
Chr08K_12432787	Chr08K_12428176	0.00682625
Chr08K_12432787	Chr08K_12431597	0.00664657
Chr08K_12432787	Chr08K_12427798	0.00652955
Chr08K_12432787	Chr08K_12428571	0.00632449
Chr08K_12432787	Chr08K_12437414	0.00620568
Chr08K_12432787	Chr08K_12428647	0.00617387
Chr08K_12432787	Chr08K_12436457	0.00617387
Chr08K_12432787	Chr08K_12437003	0.00588373
Chr08K_12432787	Chr08K_12437678	0.00580098
Chr08K_12432787	Chr08K_12429640	0.00576311
Chr08K_12432787	Chr08K_12438440	0.00575628
Chr08K_12432787	Chr08K_12425306	0.0056325
Chr08K_12432787	Chr08K_12427430	0.00555812
Chr08K_12432787	Chr08K_12436463	0.0050666
Chr08K_12432787	Chr08K_12435725	0.00505772
Chr08K_12432787	Chr08K_12438030	0.00501101
Chr08K_12432787	Chr08K_12441986	0.00487314
Chr08K_12432787	Chr08K_12427358	0.0048511
Chr08K_12432787	Chr08K_12438417	0.00481251
Chr08K_12432787	Chr08K_12431163	0.00478717
Chr08K_12432787	Chr08K_12431143	0.00465945
Chr08K_12432787	Chr08K_12424745	0.00448801
Chr08K_12432787	Chr08K_12424754	0.0043774
Chr08K_12432787	Chr08K_12433165	0.00428287
Chr08K_12432787	Chr08K_12436183	0.00418652
Chr08K_12432787	Chr08K_12439120	0.00413473
Chr08K_12432787	Chr08K_12435478	0.00409401
Chr08K_12432787	Chr08K_12422803	0.00407847
Chr08K_12432787	Chr08K_12425980	0.00399633
Chr08K_12432787	Chr08K_12437834	0.00398399
Chr08K_12432787	Chr08K_12437246	0.0037045
Chr08K_12432787	Chr08K_12431236	0.00366301
Chr08K_12432787	Chr08K_12438431	0.0035073
Chr08K_12432787	Chr08K_12431250	0.00347516
Chr08K_12432787	Chr08K_12436554	0.00341968
Chr08K_12432787	Chr08K_12430927	0.00334448
Chr08K_12432787	Chr08K_12428891	0.00313588
Chr08K_12432787	Chr08K_12441722	0.00312238
Chr08K_12432787	Chr08K_12426591	0.00306197
Chr08K_12432787	Chr08K_12423998	0.00304241
Chr08K_12432787	Chr08K_12437970	0.00281715
Chr08K_12432787	Chr08K_12437545	0.00275514
Chr08K_12432787	Chr08K_12423498	0.0026765
Chr08K_12432787	Chr08K_12424670	0.00265717
Chr08K_12432787	Chr08K_12437315	0.00261483
Chr08K_12432787	Chr08K_12425937	0.00249042
Chr08K_12432787	Chr08K_12440604	0.00235738
Chr08K_12432787	Chr08K_12437258	0.0023189
Chr08K_12432787	Chr08K_12431257	0.00222842
Chr08K_12432787	Chr08K_12439642	0.00222748
Chr08K_12432787	Chr08K_12427490	0.00221646
Chr08K_12432787	Chr08K_12426263	0.0021931
Chr08K_12432787	Chr08K_12441570	0.00195441
Chr08K_12432787	Chr08K_12431265	0.00194231
Chr08K_12432787	Chr08K_12426045	0.00190789
Chr08K_12432787	Chr08K_12426457	0.0019046
Chr08K_12432787	Chr08K_12441964	0.00187647
Chr08K_12432787	Chr08K_12423472	0.00184029
Chr08K_12432787	Chr08K_12442022	0.0017667
Chr08K_12432787	Chr08K_12432895	0.00166818
Chr08K_12432787	Chr08K_12430835	0.00166088
Chr08K_12432787	Chr08K_12438192	0.00164711
Chr08K_12432787	Chr08K_12440710	0.00139392
Chr08K_12432787	Chr08K_12423979	0.00138342
Chr08K_12432787	Chr08K_12439670	0.0013369
Chr08K_12432787	Chr08K_12426500	0.00122028
Chr08K_12432787	Chr08K_12435080	0.00121935
Chr08K_12432787	Chr08K_12430787	0.00101818
Chr08K_12432787	Chr08K_12429642	0.000990677
Chr08K_12432787	Chr08K_12424344	0.000940436
Chr08K_12432787	Chr08K_12434249	0.00093269
Chr08K_12432787	Chr08K_12424144	0.000812838
Chr08K_12432787	Chr08K_12430820	0.000799684
Chr08K_12432787	Chr08K_12441833	0.00077507
Chr08K_12432787	Chr08K_12424110	0.000751266
Chr08K_12432787	Chr08K_12424100	0.0007223
Chr08K_12432787	Chr08K_12431249	0.000698248
Chr08K_12432787	Chr08K_12435406	0.000687517
Chr08K_12432787	Chr08K_12428582	0.000684135
Chr08K_12432787	Chr08K_12424458	0.000679591
Chr08K_12432787	Chr08K_12438722	0.000645146
Chr08K_12432787	Chr08K_12439334	0.000639988
Chr08K_12432787	Chr08K_12434242	0.000623525
Chr08K_12432787	Chr08K_12440599	0.000579751
Chr08K_12432787	Chr08K_12442009	0.0003413
Chr08K_12432787	Chr08K_12424849	0.000335889
Chr08K_12432787	Chr08K_12438696	0.000277121
Chr08K_12432787	Chr08K_12431192	0.000259717
Chr08K_12432787	Chr08K_12438631	0.000221193
Chr08K_12432787	Chr08K_12424080	0.000220593
Chr08K_12432787	Chr08K_12439199	0.00020551
Chr08K_12432787	Chr08K_12426660	0.000203694
Chr08K_12432787	Chr08K_12429522	0.000117125
Chr08K_12432787	Chr08K_12422927	0.000110249
Chr08K_12432787	Chr08K_12431146	4.73575e-05
Chr08K_12432787	Chr08K_12426874	4.57551e-05
Chr08K_12432787	Chr08K_12431245	2.42873e-05
Chr08K_12432787	Chr08K_12425150	1.53001e-05
Chr08K_12432787	Chr08K_12431352	1.03135e-05
Chr08K_12432787	Chr08K_12442298	7.19915e-06
Chr08K_12432787	Chr08K_12426817	7.15555e-06
